# Supplementary material for: Improved biomass burning emissions from 1750 to 2010 using ice core records and inverse modeling
Source: Nat Commun. 2024 Apr 30;15:3651. doi: 10.1038/s41467-024-47864-7 (PMC11061293; doi:10.1038/s41467-024-47864-7)
Supplement: Supplementary file 3 — Source Data [file 41467_2024_47864_MOESM3_ESM.zip]

Archive with 10 entries (10 files):
- Source Data/FigS16_CCN.nc
- Source Data/FigS17_CAF.nc
- Source Data/FigS18_solP.nc
- Source Data/FigS20_BCdep_plume_height.nc
- Source Data/FigS22_BCdep_BClifetime.nc
- Source Data/FigS28_BCdep_GISS_GC.nc
- Source Data/func_inverse_modeling.m
- Source Data/main_inverse_modeling.m
- Source Data/Readme.txt
- Source Data/Source Data-non-maps.xlsx
