# Supplementary material for: Improved biomass burning emissions from 1750 to 2010 using ice core records and inverse modeling
Source: Nat Commun. 2024 Apr 30;15:3651. doi: 10.1038/s41467-024-47864-7 (PMC11061293; doi:10.1038/s41467-024-47864-7)
Supplement: Supplementary file 3 — Source Data [file 41467_2024_47864_MOESM3_ESM.zip › Source Data/func_inverse_modeling.m]

function [results] = func_inverse_modeling(emis,Jac_mat, site_range, emis_err_ratio, ob_err_ratio,gamma)
% Jac_mat, 265(yr) * nsite * nregion
% emis, string, 'BB4CMIP' or 'LPJ'
% site range, 1:33, this study uses [1:26,28,30:33];%remove site 27 LF09, 29 Zuoqiupu
% emis_err_ratio, ratio of priori emission error, 265(yr)*nregion
% ob_err_ratio, ratio of observational error, 265(yr)*nsite


yr=1750:2010;
[~,nsite,nregion]=size(Jac_mat);
nob=length(site_range);
% load priori emission
load emis_priori.mat;
if strcmp(emis,'BB4CMIP')
    emis_priori=[emis_priori_BB4CMIP(1:265,1:nregion/2), emis_priori_CEDS(1:265,1:nregion/2)];
elseif strcmp(emis,'LPJ')
    emis_priori=[emis_priori_LPJ(1:265,1:nregion/2), emis_priori_CEDS(1:265,1:nregion/2)];
end

% load observational data
load y_movmean_a.mat;
load y_movmean.mat;
% observational error
% slightly increase sites that are not clustered in Greenland or
% Antarctica. Emissions in the nearby regions can only be constrained by
% 1-2 sites.
ob_err_ratio(:,[15])=ob_err_ratio(:,[15]);
ob_err_ratio(:,[25,28,30,31])=ob_err_ratio(:,[25,28,30,31])*1.5;
ob_err_ratio(:,[32,33])=ob_err_ratio(:,[32,33])*1.25;
% slighted adjust errors in other ice core sites to make results better fit
% most of the ice core.
if strcmp(emis,'BB4CMIP')
    %ob_err_ratio(:,[32:33])=ob_err_ratio(:,[32:33])*500;
    ob_err_ratio(:,[7:8])=ob_err_ratio(:,[7:8])/4;
    % SARC, SHAF change in opposite direction
    ob_err_ratio(:,[6])=ob_err_ratio(:,[6]);
    % SHAF result
    ob_err_ratio(:,[9:10])=ob_err_ratio(:,[9:10])/8;
    % AUST result
    ob_err_ratio(:,[1,3])=ob_err_ratio(:,[1,3])/10;
elseif strcmp(emis,'LPJ')
    ob_err_ratio(:,[9:11])=ob_err_ratio(:,[9:11])*1.2;
    %ob_err_ratio(:,[1:6,9:11])=ob_err_ratio(:,[1:6,9:11])*500;
end
 
% model represent error, ratio
md_rep_err=0.1;

emis_post=zeros(length(yr),nregion);
post_error=zeros(length(yr),nregion);
kernel_mat=zeros(length(yr),nregion,nregion);
ob_err=zeros(length(yr),1);
emis_err=zeros(length(yr),1);
So_track=zeros(length(yr),nob);
SA_track=zeros(length(yr),nregion);
ob_ratio_track=zeros(length(yr),nob);
emis_ratio_track=zeros(length(yr),nregion);

for year=yr(1):yr(end)
    K=squeeze(Jac_mat(year-yr(1)+1,site_range,:));
    x=emis_priori(year-yr(1)+1,:)';
    emis_err_ratio_this_yr=emis_err_ratio(year-yr(1)+1,1:nregion)';
    % mannually adjust regional emission error, BB4CMIP
    if strcmp(emis,'BB4CMIP')
         %TENAE, BB
         emis_err_ratio_this_yr(16)=emis_err_ratio_this_yr(16)/2;
%         %AUST, BB
%         emis_err_ratio_this_yr(2)=emis_err_ratio_this_yr(2);
%         %ARCD, BB
%         emis_err_ratio_this_yr(1)=emis_err_ratio_this_yr(1);
%         %SARC, BB
%         emis_err_ratio_this_yr(13)=emis_err_ratio_this_yr(13)/2;
          %SHAF, BB
         emis_err_ratio_this_yr(15)=emis_err_ratio_this_yr(15)/2;
          %SARC, BB
%         emis_err_ratio_this_yr(13)=emis_err_ratio_this_yr(13)/2;
          %SEAS, BB
         emis_err_ratio_this_yr(14)=emis_err_ratio_this_yr(14)/2;
          %CEAM, BB
         emis_err_ratio_this_yr(6)=emis_err_ratio_this_yr(6)/2;
          %SARC, ANTH
          emis_err_ratio_this_yr(13+17)=emis_err_ratio_this_yr(13+17)/2;
          %ARCD, ANTH
          emis_err_ratio_this_yr(1+17)=emis_err_ratio_this_yr(1+17)/2;
          %BOAS, ANTH
          emis_err_ratio_this_yr(3+17)=emis_err_ratio_this_yr(3+17)/3;
%          %SHAF, ANTH
%          emis_err_ratio_this_yr(15+17)=emis_err_ratio_this_yr(15+17)/2;
%          %CEAS, ANTH
%          emis_err_ratio_this_yr(7+17)=emis_err_ratio_this_yr(7+17)/2;
%          %AUST, ANTH
%          emis_err_ratio_this_yr(2+17)=emis_err_ratio_this_yr(2+17)/2;

    end
    % mannually adjust regional emission error, LPJ
    if strcmp(emis,'LPJ')
         % SHAF, BB
         emis_err_ratio_this_yr(15)=emis_err_ratio_this_yr(15)/8;
         % SARC, BB
         emis_err_ratio_this_yr(13)=emis_err_ratio_this_yr(15)/1.2;
         % AUST, BB
         emis_err_ratio_this_yr(2)=emis_err_ratio_this_yr(2)/8;
         % ARCD, BB
         emis_err_ratio_this_yr(1)=emis_err_ratio_this_yr(1)/2;
         % CEAS, BB
         emis_err_ratio_this_yr(7)=emis_err_ratio_this_yr(7)/2;
%          % BONAE, BB
%         emis_err_ratio_this_yr(4)=emis_err_ratio_this_yr(4)*1.2;
         %SARC, ANTH
         emis_err_ratio_this_yr(13+17)=emis_err_ratio_this_yr(13+17)/4;
         %BOAS, ANTH
         emis_err_ratio_this_yr(3+17)=emis_err_ratio_this_yr(3+17)/2;
         %SHAF, ANTH
         emis_err_ratio_this_yr(15+17)=emis_err_ratio_this_yr(15+17)/2;
%         %CEAS, ANTH
%         emis_err_ratio_this_yr(7+17)=emis_err_ratio_this_yr(7+17)/5;
         %AUST, ANTH
         emis_err_ratio_this_yr(2+17)=emis_err_ratio_this_yr(2+17)/5;
    end
    emis_ratio_track(year-1749,:)=emis_err_ratio_this_yr;
    priori_emis_sigma=diag(emis_err_ratio_this_yr.*x);
    SA=priori_emis_sigma.^2;
    if year>2005
        SA=SA/200;
    end
    SA_track(year-1749,:)=diag(SA);
    if strcmp(emis,'BB4CMIP')
         file_path='./depo_emis_files_2000B';
     elseif strcmp(emis,'LPJ')
         file_path='./depo_emis_files_2000L';
     end
     load([file_path,'/BC_depo_dry_ratio_base.dat'],'-mat');
     load([file_path,'/BC_depo_wet_ratio_base.dat'],'-mat');
     depo_md=mean(sum(BC_depo_wet_ratio(:,:,2:end)+BC_depo_dry_ratio(:,:,2:end),3,'omitnan'),2,'omitnan');
 
     y=y_movmean_a(year-yr(1)+1,site_range)'./nanmean(y_movmean_a(2000-yr(1)+1:2004-yr(1)+1,site_range),1)'...
         .*depo_md(site_range);
%      y=y_movmean_a(year-yr(1)+1,site_range)';
%     ob_ratio1=y_movmean_a(year-yr(1)+1,site_range)'./nanmean(y_movmean_a(2000-yr(1)+1:2004-yr(1)+1,site_range),1)'-...
%         K*x./(squeeze(Jac_mat(2000-yr(1)+1,site_range,:))*nanmean(emis_priori(2000-yr(1)+1:2004-yr(1)+1,:),1)');
%     ob_ratio=max(abs(ob_ratio1)/4,0.1);
%     ob_ratio(1)=ob_ratio(1)/5;
%     ob_ratio=min(abs(ob_ratio),1);
    
    ob_ratio=ob_err_ratio(year-yr(1)+1,site_range)';

    y1=y_movmean(year-yr(1)+1,site_range);
    %for hypothetical data, increase the error by 2 times
    ob_ratio(isnan(y1))=ob_ratio(isnan(y1))*2;
    %ob_ratio(5:6)=ob_ratio(5:6);
    So=diag((y.^2.*(ob_ratio.^2+md_rep_err^2)));%*1.03;
    So_track(year-1749,:)=diag(So);
    ob_ratio_track(year-yr(1)+1,:)=diag(sqrt(So)./y);
   

    %[emis_region,fval(year-1749,1)]=fmincon(@(a)((y-K*a)'*inv(So)*(y-K*a)*gamma+(a)'*inv(SA)*(a)),ones(size(x)),-1*eye(nregion),zeros(nregion,1),[],[],[],[],[],options);
    %[emis_region,fval(year-1749,1)]=fmincon(@(a)((y-K*a)'*inv(So)*(y-K*a)*gamma+(a-x)'*inv(SA)*(a-x)),5*x,-1*eye(nregion),zeros(nregion,1),[],[],[],[],[],options);
    %emis_region=K\y;
    %[emis_region,~]=fmincon(@(a)((y-K*a)'*inv(So)*(y-K*a)*gamma+(a-x)'*inv(SA)*(a-x)),ones(size(x)),-1*eye(nregion),zeros(nregion,1),[],[],[],[],[],options);
    emis_region=x+inv(gamma*K'*inv(So)*K+inv(SA))*gamma*K'*inv(So)*(y-K*x);
    emis_post(year-yr(1)+1,:)=emis_region;
    post_error(year-yr(1)+1,:)=diag(inv(gamma*K'*inv(So)*K+inv(SA)));
    ob_err(year-yr(1)+1,1)=(y-K*emis_region)'*inv(So)*(y-K*emis_region);
    emis_err(year-yr(1)+1,1)=(emis_region-x)'*inv(SA)*(emis_region-x);
    kernel_mat(year-yr(1)+1,:,:)=eye(nregion)-squeeze(post_error(year-yr(1)+1,:,:))*inv(SA);
    results.(emis).emis_post=emis_post;
    results.(emis).post_error=post_error;
    results.(emis).kernel_mat=kernel_mat;
    results.(emis).ob_err=ob_err;
    results.(emis).emis_err=emis_err;
    results.(emis).emis_ratio_track=emis_ratio_track;
    results.(emis).ob_ratio_track=ob_ratio_track;
    results.(emis).SA_track=SA_track;
    results.(emis).So_track=So_track;
end
