# Supplementary material for: Improved biomass burning emissions from 1750 to 2010 using ice core records and inverse modeling
Source: Nat Commun. 2024 Apr 30;15:3651. doi: 10.1038/s41467-024-47864-7 (PMC11061293; doi:10.1038/s41467-024-47864-7)
Supplement: Supplementary file 3 — Source Data [file 41467_2024_47864_MOESM3_ESM.zip › Source Data/main_inverse_modeling.m]

yr=1750:2010;
nyr=length(yr);
regions=["base",'ARCD','AUSTN','BOAS','BONAE','BONAW','CEAM','CEAS','EQAS','EURO','MIDE','NHAF','NHSA','SARC','SEAS','SHAF','TENAE','TENAW'];
for i=length(regions)+1:length(regions)+17
    regions(i)=[char(regions(i-17)),'_A'];
end
nregion=length(regions)-1;
site_info=readtable ("../BC_mass_fluxes_Antarctica_1750_2010.xlsx","Sheet","site_info",'Range','A1:F34');
site_range=[1:26,28,30:33];%remove site 26 LF09, 28 Zuoqiupu
sens_LPJ=load("./BC_depo_region/BC_sens_17reg_scale_LPJ_change_new.mat");
sens_BB=load("./BC_depo_region/BC_sens_17reg_scale_BB4CMIP_change_new.mat");
sens_LPJ_uncer=load("./BC_depo_region/BC_sens_17reg_scale_LPJ_change_new_uncer.mat");
sens_BB_uncer=load("./BC_depo_region//BC_sens_17reg_scale_BB4CMIP_change_new_uncer.mat");
CEDS_err=zeros(2010-1749,1);
CEDS_err(1:101)=1;
CEDS_err(2000-1749:end)=0.3;
CEDS_err(102:1999-1749)=linspace(1,0.3,1999-1749-102+1);
load uncer_up.mat;
load emis_priori.mat
sens_BB_PI=load("./BC_depo_region/BC_sens_17reg_scale_1750B_new.mat");
sens_BB_PD=load("./BC_depo_region/BC_sens_17reg_scale_2000B_new.mat");
sens_LPJ_PI=load("./BC_depo_region/BC_sens_17reg_scale_1750L_new.mat");
sens_LPJ_PD=load("./BC_depo_region/BC_sens_17reg_scale_2000L_new.mat");

%% inverse modeling
K_BB4CMIP=sens_BB.BC_sens_17reg;
K_LPJ=sens_LPJ.BC_sens_17reg;
site_use=[1:26,28,30:33];
Emis_err_BB_st=max(uncer_up(1:261,:)/2,0.5);
Emis_err_CEDS_st=repmat(CEDS_err,[1,nregion/2]);
Emis_err_LPJ_st=zeros(261,nregion)+0.5;
ob_err_st=zeros(265,33)+0.1;
gamma=0.5;
result=func_inverse_modeling('BB4CMIP',K_BB4CMIP,site_use,[Emis_err_BB_st,Emis_err_CEDS_st],ob_err_st,0.5);
result1=func_inverse_modeling('LPJ',K_LPJ,site_use,[Emis_err_LPJ_st,Emis_err_CEDS_st],ob_err_st,0.5);
save result_17reg_final.mat result result1;
%% scaling y , Figure S25
result_noscale=func_inverse_modeling('BB4CMIP',K_BB4CMIP,site_use,[Emis_err_BB_st,Emis_err_CEDS_st],ob_err_st,0.5);
result1_noscale=func_inverse_modeling('LPJ',K_LPJ,site_use,[Emis_err_LPJ_st,Emis_err_CEDS_st],ob_err_st,0.5);
figure;hold on;
plot(yr,nansum(emis_priori_BB4CMIP(1:length(yr),1:17),2));
plot(yr,nansum(result.BB4CMIP.emis_post(1:length(yr),1:17),2));
plot(yr,nansum(result_noscale.BB4CMIP.emis_post(1:length(yr),1:17),2));

plot(yr,nansum(emis_priori_LPJ(1:length(yr),1:17),2));
plot(yr,nansum(result1.LPJ.emis_post(1:length(yr),1:17),2));
plot(yr,nansum(result1_noscale.LPJ.emis_post(1:length(yr),1:17),2));
legend('BB4CMIP_{priori}',"BB4CMIP_{post,scale}","BB4CMIP_{post,noscale}",...
    'LPJ-LMfire_{priori}',"LPJ-LMfire_{post,scale}","LPJ-LMfire_{post,noscale}")
set(gca,'FontSize',12);
set(gca,'Box','on');
xlim([1750,2010]);
ylim([0,3]);
ylabel('Emission, Tg a^{-1}');

%% Figure S30
K_GISS_1850=load('./BC_depo_region/BC_sens_17reg_scale_1850GISS_new.mat');
K_GISS_1850=nanmean(K_GISS_1850.BC_sens_17reg,3);
K_GISS_2000=load('./BC_depo_region/BC_sens_17reg_scale_2000GISS_new.mat');
K_GISS_2000=nanmean(K_GISS_2000.BC_sens_17reg,3);
for i=1:265
    sens_PI(i,:,:)=squeeze(K_BB4CMIP(i,:,:)).*K_GISS_1850./K_GISS_2000;
    sens_PI_LPJ(i,:,:)=squeeze(K_LPJ(i,:,:)).*K_GISS_1850./K_GISS_2000;
end
result_1850=func_inverse_modeling('BB4CMIP', sens_PI,site_use,[Emis_err_BB_st,Emis_err_CEDS_st],ob_err_st,0.5);
result1_1850=func_inverse_modeling('LPJ',sens_PI_LPJ,site_use,[Emis_err_LPJ_st,Emis_err_CEDS_st],ob_err_st,0.5);
save result_17reg_1850_final.mat result_1850 result1_1850;
%%
figure;hold on;
plot(yr,nansum(result.BB4CMIP.emis_post(1:length(yr),1:17),2));
plot(yr,nansum(result_1850.BB4CMIP.emis_post(1:length(yr),1:17),2));
plot(yr,nansum(result1.LPJ.emis_post(1:length(yr),1:17),2));
plot(yr,nansum(result1_1850.LPJ.emis_post(1:length(yr),1:17),2));
legend('BB4CMIP_{post}, K_{PD}',"BB4CMIP_{post}, K_{PI}","LPJ-LMfire_{post},K_{PD}","LPJ-LMfire_{post},K_{PI}")
set(gca,'FontSize',12);
set(gca,'Box','on');
xlim([1750,2010]);
ylim([0,3]);
ylabel('Emission, Tg a^{-1}');
