# Supplementary material for: Improved biomass burning emissions from 1750 to 2010 using ice core records and inverse modeling
Source: Nat Commun. 2024 Apr 30;15:3651. doi: 10.1038/s41467-024-47864-7 (PMC11061293; doi:10.1038/s41467-024-47864-7)
Supplement: Supplementary file 3 — Source Data [file 41467_2024_47864_MOESM3_ESM.zip › Source Data/Readme.txt]

This folder contains 
- sample code for the inverse modeling process, 
- data for generating maps in the paper (.mat files, for Figures S16, S17, S18, S20, S22, S28). 
- data for generating non-map figures in this paper (summarized in the spreadsheet).
