# Supplementary material for: Improved biomass burning emissions from 1750 to 2010 using ice core records and inverse modeling
Source: Nat Commun. 2024 Apr 30;15:3651. doi: 10.1038/s41467-024-47864-7 (PMC11061293; doi:10.1038/s41467-024-47864-7)
Supplement: Supplementary file 3 — Source Data [file 41467_2024_47864_MOESM3_ESM.zip › Source Data/Source Data-non-maps.xlsx]

## Sheet: Readme
Source data for
Improved Biomass Burning Emissions from 1750 to 2010 using Ice Core Records and Inverse Modeling
Bingqing Zhang (1), Nathan J. Chellman (2), Jed O. Kaplan (3), Loretta J. Mickley (4), Takamitsu Ito (1), Xuan Wang (5), Sophia M. Wensman (2), Drake McCrimmon (2), Jorgen Peder Steffensen (6), Joseph R. McConnell (2), and Pengfei Liu* (1)
(1) School of Earth and Atmospheric Sciences, Georgia Institute of Technology, Atlanta, GA 30332, USA
(2) Division of Hydrologic Sciences, Desert Research Institute, Reno, NV 89512, USA
(3) Department of Earth, Energy, and Environment, University of Calgary, Calgary, AB, Canada
(4) John A. Paulson School of Engineering and Applied Sciences, Harvard University, Cambridge, MA 02138, USA
(5) School of Energy and Environment, City University of Hong Kong, Hong Kong SAR, China
(6) Physics of Ice, Climate, and Earth, Niels Bohr Institute, University of Copenhagen, Copenhagen, Denmark
Figure S1	All the raw data of the ice core sites shown in Figure S1 can be found in Arctic Data center http://10.18739/A2KH0F13W
Figure S4-S5	The data plotted in Figure S4-S5 are the same as the data plotted in Figure 1
Figure S6	This figure can be reproduced with data in Figure 1
Figure S14-Figure S15	Spatial distribution of BB emissions derived in this study can be reproduced with the emission file: https://doi.org/10.7910/DVN/KB0ESS
Figure S16, S17, S18,S20, S22, S28	The raw data for maps in netcdf format can be found in the same folder.

## Sheet: Figure 1
unit: Tg/year
	BB4CMIP																	BB4CMIP_{post}																	LPJ-LMfire
	SHAF	NHAF	CEAM	NHSA	ARCD	SARC	BOAS	CEAS	SEAS	EQAS	AUST	BONAW	BONAE	TENAW	TENAE	EURO	MIDE	SHAF	NHAF	CEAM	NHSA	ARCD	SARC	BOAS	CEAS	SEAS	EQAS	AUST	BONAW	BONAE	TENAW	TENAE	EURO	MIDE	SHAF	NHAF	CEAM	NHSA	ARCD	SARC	BOAS	CEAS	SEAS	EQAS	AUST	BONAW	BONAE	TENAW	TENAE
1750	0.441754	0.399389	0.0405365	0.0250113	0.0215579	0.0326616	0.105712	0.107729	0.232675	0.0157068	0.0774515	0.0411812	0.00958156	0.00904677	0.0103077	0.00817201	0.00480273	0.686259	0.443583	0.0439344	0.0247854	0.0304908	0.0403869	0.131393	0.13341	0.24643	0.015742	0.327233	0.0673259	0.0169577	0.0203239	0.0150845	0.0178379	0.00486728	0.760406	0.41315	0.0303482	0.0457522	0.177107	0.0484313	0.0850302	0.256223	0.073112	0.01287	0.336678	0.0197344	0.00667626	0.0118893	0.0154443
1751	0.452199	0.392479	0.0378415	0.0217277	0.0191742	0.0263698	0.0981149	0.0995746	0.242548	0.0157068	0.068966	0.0409723	0.00968073	0.00899973	0.0103544	0.0081632	0.00431007	0.735152	0.436467	0.0407683	0.0218389	0.030848	0.0338497	0.125606	0.12431	0.257848	0.0157492	0.293311	0.0658687	0.0171291	0.0200651	0.0152155	0.0173346	0.00436248	0.847195	0.435843	0.0314191	0.0386744	0.181375	0.0459751	0.06898	0.240668	0.0768751	0.0132509	0.337302	0.0182781	0.00918982	0.0121775	0.0305923
1752	0.466145	0.387291	0.0323133	0.0206784	0.0186298	0.0249329	0.0884838	0.106639	0.228339	0.0157068	0.0755995	0.0407633	0.00977991	0.0089527	0.0104011	0.0081544	0.00453262	0.720251	0.428121	0.0343485	0.0212083	0.0337972	0.0304247	0.116012	0.138778	0.241481	0.0157464	0.306037	0.0656739	0.0171842	0.0195546	0.0151843	0.0161689	0.00458709	0.786722	0.431655	0.0321509	0.0447705	0.174792	0.047742	0.0674153	0.23976	0.0748749	0.0134388	0.382407	0.0283109	0.00608654	0.0148922	0.0211027
1753	0.455974	0.380797	0.0412796	0.0204419	0.0196443	0.0276107	0.0986383	0.109141	0.229097	0.0157068	0.0736105	0.0405544	0.00987908	0.00890567	0.0104478	0.00814559	0.00391201	0.693971	0.419875	0.0444689	0.021186	0.0392679	0.033914	0.131135	0.141861	0.242121	0.0157478	0.291229	0.0624354	0.0172725	0.0189486	0.0152298	0.0157421	0.00395133	0.740942	0.436057	0.0314229	0.0473153	0.177981	0.0460746	0.112503	0.271863	0.0816769	0.0134136	0.357532	0.0281114	0.00705817	0.0157088	0.0145352
1754	0.466944	0.393539	0.0449757	0.0215493	0.0189913	0.0258869	0.125064	0.114748	0.201665	0.0157068	0.0684366	0.0403455	0.00997826	0.00885863	0.0104945	0.00813679	0.00469884	0.720008	0.434625	0.0487603	0.0225657	0.0401272	0.0328827	0.160617	0.144497	0.21157	0.0157508	0.265762	0.0586748	0.0174223	0.0187301	0.0152729	0.0156032	0.0047526	0.801068	0.434759	0.0347133	0.0470093	0.174493	0.0479265	0.113797	0.298168	0.0806695	0.0188972	0.363072	0.029942	0.00820249	0.0131033	0.0225476
1755	0.46217	0.398762	0.0464465	0.0184695	0.0218491	0.0334302	0.0989413	0.106388	0.224119	0.0157068	0.0694344	0.0401366	0.0100774	0.0088116	0.0105412	0.00812798	0.00522277	0.691465	0.43887	0.0504237	0.0187669	0.0383489	0.0404849	0.130551	0.137026	0.236233	0.0157427	0.260727	0.059651	0.017763	0.0185793	0.0154059	0.015076	0.00528856	0.83205	0.417195	0.0396979	0.0466527	0.169779	0.0476085	0.0827967	0.254871	0.0806346	0.0161688	0.404943	0.0238295	0.00885057	0.0156267	0.0227993
1756	0.427487	0.398908	0.0450065	0.0139067	0.0210017	0.0311933	0.104941	0.109829	0.222568	0.0157068	0.0736869	0.0399277	0.0101766	0.00876457	0.0105879	0.00811918	0.00491081	0.6278	0.43823	0.0486466	0.014138	0.0387456	0.0393656	0.1378	0.140985	0.234339	0.0157455	0.296196	0.0572898	0.0178558	0.0181997	0.0154439	0.0144979	0.00496569	0.730808	0.446429	0.0298646	0.0402944	0.174464	0.0551854	0.123301	0.252571	0.0784738	0.0143743	0.380173	0.0305243	0.0141607	0.0159271	0.0217345
1757	0.464633	0.408239	0.0389256	0.0150747	0.0191185	0.0262227	0.0953309	0.125037	0.251312	0.0157068	0.083248	0.0397187	0.0102758	0.00871753	0.0106346	0.00811038	0.0043415	0.646653	0.448987	0.0416314	0.0156056	0.0386076	0.0309892	0.122623	0.16499	0.266082	0.0157418	0.315868	0.0589212	0.0181996	0.0178814	0.0155072	0.0148432	0.00438555	0.765358	0.456929	0.0292302	0.0368925	0.174769	0.0530298	0.12727	0.257082	0.0751854	0.0141527	0.408147	0.0215466	0.00550769	0.0148132	0.0254048
1758	0.48953	0.399348	0.0349484	0.0178901	0.0165266	0.0193814	0.100869	0.105836	0.237534	0.0157068	0.0768305	0.0395098	0.010375	0.0086705	0.0106813	0.00810157	0.00434761	0.70045	0.44118	0.0371784	0.019133	0.0375199	0.0240866	0.134268	0.136405	0.251331	0.0157513	0.300146	0.0587803	0.0183034	0.017922	0.0156227	0.0149988	0.00439421	0.818455	0.466882	0.0358157	0.0484462	0.174798	0.0484092	0.112929	0.251314	0.0810373	0.0143191	0.418035	0.0201728	0.013734	0.0145413	0.0262574
1759	0.427546	0.404735	0.0503016	0.0188841	0.0179958	0.0232595	0.107171	0.11126	0.253445	0.0157068	0.0791831	0.0393009	0.0104741	0.00862347	0.010728	0.00809277	0.00482881	0.60097	0.445345	0.0550426	0.0199442	0.038939	0.0295426	0.139796	0.142687	0.269105	0.0157493	0.323083	0.0613858	0.0199721	0.0180891	0.016283	0.0140166	0.00487915	0.774905	0.451895	0.0371581	0.0396961	0.163532	0.050465	0.0838139	0.215875	0.0867996	0.0145536	0.363689	0.0265562	0.00696717	0.0138485	0.0166401
1760	0.423976	0.394023	0.043934	0.0213755	0.0197794	0.0279673	0.125282	0.113544	0.250884	0.0157068	0.0824142	0.039092	0.0105733	0.00857643	0.0107747	0.00808396	0.00490244	0.578643	0.432293	0.0475778	0.0223337	0.0386376	0.0345592	0.158855	0.142798	0.266202	0.0157431	0.326792	0.059301	0.0200934	0.0180214	0.0162927	0.0141532	0.00495485	0.769725	0.454734	0.0336243	0.0477166	0.173835	0.0479518	0.0806991	0.233487	0.0745033	0.0128063	0.397558	0.0199626	0.00810243	0.0130517	0.0160357
1761	0.451404	0.404408	0.0427061	0.0223275	0.0206552	0.0302787	0.105118	0.116109	0.234021	0.0157068	0.0845529	0.0389145	0.0106945	0.00853254	0.0107913	0.00807754	0.00496305	0.59455	0.444942	0.0462018	0.023237	0.0374633	0.0354198	0.135215	0.150229	0.247708	0.0157375	0.314437	0.0601555	0.0204953	0.0180707	0.016412	0.0141332	0.00501896	0.780777	0.469971	0.0352697	0.0479489	0.173919	0.0537393	0.08341	0.262628	0.0754007	0.0130864	0.335226	0.0216484	0.0067727	0.0171383	0.0237414
1762	0.431767	0.377523	0.0418826	0.0212457	0.0192125	0.0264708	0.115064	0.121985	0.249306	0.0157068	0.0704685	0.038737	0.0108157	0.00848865	0.0108079	0.00807112	0.0046472	0.617498	0.413624	0.0452448	0.0221104	0.0371579	0.0342499	0.145423	0.156586	0.264783	0.0157485	0.277396	0.0583207	0.0205117	0.0178865	0.016305	0.0141238	0.00469582	0.820832	0.49454	0.0344692	0.0407151	0.17074	0.0505689	0.087892	0.23095	0.0763391	0.0147313	0.386861	0.0185386	0.00699913	0.0148283	0.0172993
1763	0.458348	0.376726	0.0443851	0.0240102	0.0188997	0.0256453	0.113813	0.121928	0.213762	0.0157068	0.081947	0.0385595	0.0109368	0.00844476	0.0108244	0.0080647	0.00449049	0.606736	0.412191	0.0481443	0.0254956	0.0367904	0.0302467	0.145944	0.158254	0.225062	0.0157407	0.303679	0.0567312	0.0205566	0.0177321	0.0162104	0.0141488	0.00453689	0.78679	0.485172	0.0318564	0.0314085	0.17681	0.0577783	0.095792	0.25184	0.0791552	0.014804	0.379259	0.0285347	0.0106004	0.016773	0.0237774
1764	0.461159	0.393144	0.0472525	0.0226236	0.0186561	0.0250024	0.0807451	0.105671	0.217917	0.0157068	0.0707228	0.038382	0.011058	0.00840086	0.010841	0.00805828	0.00462108	0.648535	0.432594	0.0513857	0.0239011	0.0371582	0.0311978	0.108824	0.141619	0.229805	0.0157466	0.263427	0.0597743	0.020171	0.0173982	0.0159693	0.0139232	0.00467348	0.754757	0.446997	0.0320491	0.0389017	0.177494	0.0536762	0.108288	0.228969	0.0771242	0.0137172	0.382945	0.0209042	0.0111856	0.0139856	0.020298
1765	0.437236	0.392413	0.0442428	0.0198087	0.0210427	0.0313016	0.114607	0.112502	0.236028	0.0157068	0.0853214	0.0382045	0.0111792	0.00835697	0.0108576	0.00805186	0.00423779	0.561001	0.430155	0.0478623	0.020453	0.0357559	0.035462	0.149127	0.144976	0.249754	0.0157352	0.310422	0.0556799	0.0210447	0.0172623	0.0162092	0.0136202	0.00427841	0.770368	0.435298	0.0315669	0.0439714	0.177488	0.046888	0.0761694	0.238384	0.0761202	0.014852	0.399333	0.014876	0.00829057	0.0149433	0.0254956
1766	0.462795	0.404503	0.0534936	0.0187902	0.0203627	0.0295068	0.0963901	0.10997	0.221425	0.0157068	0.0618163	0.038027	0.0113004	0.00831308	0.0108741	0.00804544	0.00483295	0.670118	0.44435	0.0587372	0.0194636	0.0387937	0.0379037	0.1277	0.144946	0.233466	0.0157478	0.220097	0.0598468	0.0223344	0.0170716	0.0164924	0.0128208	0.00488251	0.724155	0.475642	0.030208	0.0410843	0.181343	0.0470916	0.0991972	0.253342	0.0782455	0.0133511	0.413295	0.0227818	0.00728245	0.0133283	0.0206574
1767	0.445292	0.395991	0.0450123	0.0210929	0.0205013	0.0298727	0.0943739	0.114799	0.235154	0.0157068	0.0782976	0.0378495	0.0114215	0.00826919	0.0108907	0.00803902	0.00459902	0.587299	0.433303	0.0486921	0.0220839	0.0394535	0.035827	0.124436	0.152735	0.248514	0.0157413	0.28194	0.0571399	0.0222394	0.0168436	0.0163748	0.0129917	0.00464469	0.778719	0.469341	0.0325883	0.0433621	0.176029	0.0491796	0.104278	0.219171	0.0798368	0.0142636	0.422924	0.0283597	0.00822054	0.0140442	0.0164827
1768	0.481905	0.394817	0.0466292	0.0229207	0.0205098	0.029895	0.111438	0.109432	0.257541	0.0157068	0.0750176	0.037672	0.0115427	0.0082253	0.0109073	0.0080326	0.00476286	0.608932	0.430971	0.0505346	0.024259	0.0396327	0.0345013	0.148651	0.14163	0.273381	0.0157384	0.249949	0.0551955	0.0222555	0.0166223	0.0162904	0.0127584	0.00481016	0.752593	0.462412	0.0357859	0.059069	0.183177	0.0495223	0.102591	0.244514	0.0731941	0.0137124	0.390927	0.0315824	0.00966176	0.0144711	0.022419
1769	0.448378	0.409172	0.0409979	0.0187512	0.0206962	0.0303871	0.113908	0.120212	0.219293	0.0157068	0.0825643	0.0374945	0.0116639	0.0081814	0.0109239	0.00802618	0.00404018	0.543518	0.446757	0.0440049	0.0198305	0.0423255	0.034017	0.151167	0.15814	0.230599	0.0157371	0.276958	0.0566659	0.0228488	0.0164871	0.0163387	0.0123318	0.00407204	0.719077	0.465933	0.0290791	0.044037	0.180902	0.0537486	0.0731921	0.247219	0.0804233	0.0138355	0.333616	0.0286262	0.00865035	0.0137704	0.0173496
1770	0.461386	0.396802	0.0410873	0.0244118	0.0220154	0.033869	0.113032	0.107032	0.227083	0.0157068	0.0777081	0.037317	0.0117851	0.00813751	0.0109404	0.00801976	0.00480975	0.590479	0.432088	0.0440798	0.0258123	0.0424916	0.0374886	0.153495	0.138636	0.239149	0.0157367	0.256028	0.0569348	0.0229318	0.0162966	0.0162318	0.012324	0.00485602	0.808359	0.473497	0.0351265	0.0440154	0.179833	0.0474113	0.0792268	0.22994	0.0774953	0.0142923	0.392938	0.0251894	0.00801603	0.0165726	0.0404549
1771	0.458886	0.393228	0.0376297	0.0200802	0.0193372	0.0268	0.10056	0.0982978	0.236477	0.0157068	0.0693405	0.0371639	0.011869	0.00809162	0.0109447	0.00802422	0.00434144	0.639619	0.429632	0.0401712	0.0213793	0.0425366	0.0332535	0.139478	0.127643	0.249965	0.0157481	0.24165	0.0581342	0.0229613	0.0162696	0.0162208	0.0121806	0.00437993	0.807984	0.411159	0.0354844	0.0480671	0.169623	0.0541754	0.0712025	0.238606	0.0802468	0.0143463	0.334627	0.0304522	0.00814455	0.0156424	0.0193781
1772	0.458358	0.387444	0.0328763	0.0219504	0.0189201	0.0256991	0.090347	0.10719	0.222896	0.0157068	0.0761221	0.0370108	0.0119529	0.00804573	0.010949	0.00802868	0.00441484	0.618453	0.425217	0.034877	0.0237383	0.0427334	0.0308632	0.129679	0.147795	0.235686	0.0157461	0.263027	0.0592146	0.0235718	0.0164111	0.0164539	0.0122505	0.00445847	0.834687	0.4382	0.03262	0.0488344	0.182757	0.0525315	0.118496	0.255205	0.0738564	0.0137461	0.337241	0.0239386	0.00641761	0.0126595	0.0242023
1773	0.44934	0.380764	0.0408728	0.0214516	0.0198532	0.028162	0.0970437	0.105294	0.221175	0.0157068	0.0791045	0.0368577	0.0120368	0.00799984	0.0109533	0.00803314	0.00394322	0.586947	0.416202	0.0439816	0.0228977	0.0423544	0.0333196	0.141034	0.143326	0.233729	0.0157415	0.268136	0.0597855	0.0237634	0.0163375	0.0164564	0.0121569	0.00397719	0.77795	0.473088	0.0332466	0.0386609	0.179441	0.0478126	0.0862468	0.232686	0.077359	0.015362	0.379879	0.0217039	0.00588729	0.0148844	0.0134576
1774	0.487788	0.390557	0.0459262	0.0235349	0.0192757	0.0266376	0.132191	0.113607	0.197219	0.0157068	0.0628936	0.0367046	0.0121208	0.00795394	0.0109576	0.0080376	0.00471846	0.701761	0.426654	0.0498425	0.0250618	0.0404765	0.0335717	0.187905	0.149685	0.206805	0.0157478	0.205483	0.0542711	0.023566	0.0161691	0.0162965	0.0120304	0.00476276	0.819995	0.467504	0.0311623	0.043837	0.181946	0.054423	0.085891	0.252543	0.0841687	0.0138311	0.360732	0.0299273	0.00576955	0.0150807	0.0248118
1775	0.47628	0.398594	0.0478529	0.0171788	0.0220569	0.0339785	0.102013	0.101058	0.219728	0.0157068	0.0695672	0.0365515	0.0122047	0.00790805	0.0109619	0.00804206	0.00523372	0.653702	0.434327	0.052136	0.0177807	0.0426847	0.0399804	0.149455	0.135684	0.231641	0.0157394	0.222546	0.0600336	0.024428	0.016255	0.0163177	0.0113123	0.00528665	0.756489	0.436125	0.0314304	0.0390966	0.189801	0.054228	0.0872055	0.26666	0.080941	0.0139098	0.353732	0.0241547	0.00838095	0.0160801	0.0412055
1776	0.429565	0.398304	0.0453379	0.0135946	0.0210758	0.0313889	0.108838	0.107027	0.214762	0.0157068	0.0760723	0.0363984	0.0122886	0.00786216	0.0109661	0.00804651	0.00489076	0.581552	0.43393	0.0490776	0.0140628	0.0441971	0.0377143	0.161909	0.144212	0.226005	0.0157416	0.259048	0.0619855	0.0238783	0.0158539	0.0160419	0.0113154	0.00493662	0.789793	0.452608	0.0312738	0.0529256	0.1887	0.053585	0.120346	0.248876	0.0820546	0.0142329	0.367405	0.0186471	0.00763729	0.015616	0.0271697
1777	0.452594	0.408089	0.038948	0.014771	0.0192835	0.0266581	0.0949194	0.118138	0.243292	0.0157068	0.0830839	0.0362453	0.0123726	0.00781627	0.0109704	0.00805097	0.0043828	0.584712	0.445643	0.041719	0.0156052	0.0441026	0.0309456	0.138118	0.16478	0.257818	0.0157405	0.272217	0.0631028	0.0239591	0.0157347	0.0159724	0.0112559	0.00442003	0.826295	0.449053	0.0330771	0.0467582	0.175936	0.0487934	0.0872401	0.265223	0.078011	0.0145489	0.423627	0.0330649	0.00757814	0.015259	0.0298286
1778	0.513736	0.395872	0.0361681	0.019492	0.0167014	0.0198429	0.104567	0.105552	0.233815	0.0157068	0.0768905	0.0360922	0.0124565	0.00777037	0.0109747	0.00805543	0.00443767	0.66986	0.431809	0.0386318	0.0216283	0.0423368	0.0232347	0.15577	0.142569	0.247402	0.0157459	0.240525	0.0636441	0.0245955	0.0158393	0.0160483	0.0110425	0.00447465	0.769493	0.46436	0.0332468	0.0481827	0.178437	0.0454421	0.0661925	0.253681	0.0763675	0.0146553	0.359504	0.0236821	0.0127981	0.0136817	0.0142959
1779	0.431414	0.404031	0.0507154	0.0188787	0.0181046	0.0235465	0.104067	0.104997	0.244236	0.0157068	0.0789531	0.035939	0.0125404	0.00772448	0.010979	0.00805989	0.0048061	0.570437	0.440674	0.0556258	0.020497	0.0445365	0.0281607	0.154233	0.141083	0.258736	0.0157456	0.264123	0.0672125	0.0251085	0.0157965	0.0159182	0.011286	0.00485075	0.752829	0.441955	0.0340071	0.0431177	0.175741	0.0511463	0.0849318	0.258936	0.08142	0.0142449	0.346325	0.023766	0.00796811	0.0136461	0.0135762
1780	0.428387	0.393822	0.0442332	0.0213684	0.0201413	0.0289223	0.126614	0.113778	0.241662	0.0157068	0.0818642	0.0357859	0.0126243	0.00767859	0.0109833	0.00806435	0.00491208	0.557195	0.425705	0.048075	0.022912	0.0454733	0.0335571	0.176958	0.149989	0.255418	0.0157394	0.265834	0.061531	0.0269124	0.0160173	0.0163313	0.0104387	0.00494937	0.796458	0.462244	0.034271	0.0327472	0.169763	0.0495687	0.0802692	0.25635	0.0780177	0.0149977	0.343761	0.022534	0.00828864	0.0175307	0.0248207
1781	0.445601	0.404329	0.0419947	0.0221063	0.0207336	0.0304857	0.104544	0.11748	0.222594	0.0157068	0.0879866	0.0359032	0.0127202	0.00768767	0.010888	0.00808691	0.00498719	0.559178	0.436027	0.0455339	0.0236963	0.0454827	0.0335757	0.145975	0.159628	0.23423	0.0157345	0.270891	0.0628225	0.0273449	0.0163403	0.0161784	0.0100506	0.00502279	0.734133	0.45385	0.0300554	0.0336508	0.172916	0.0512982	0.0927891	0.250707	0.0855571	0.01428	0.343926	0.0194849	0.00706379	0.0134448	0.0182002
1782	0.43966	0.370085	0.0443593	0.020641	0.0193265	0.0267718	0.117104	0.115485	0.246693	0.0157068	0.0669982	0.0360204	0.0128161	0.00769674	0.0107927	0.00810947	0.00465524	0.623635	0.397985	0.0484531	0.0220766	0.0450661	0.0340546	0.160805	0.152639	0.261148	0.0157488	0.21971	0.0620974	0.0276202	0.016605	0.0159988	0.0104425	0.00468725	0.727976	0.468082	0.0316951	0.0415878	0.178905	0.0546622	0.110139	0.226107	0.0788198	0.0182437	0.311915	0.0293926	0.0082046	0.0139836	0.0201532
1783	0.445873	0.375228	0.0441503	0.024565	0.0191697	0.0263579	0.115918	0.116585	0.20575	0.0157068	0.0817275	0.0361376	0.012912	0.00770582	0.0106974	0.00813203	0.0045419	0.591767	0.403109	0.0483432	0.0265137	0.0419377	0.0316301	0.158671	0.153941	0.215898	0.0157404	0.26379	0.063958	0.0275661	0.0170121	0.0156967	0.010451	0.00457212	0.737386	0.458277	0.0348813	0.0434086	0.164596	0.0472926	0.0655263	0.233684	0.0751269	0.0134933	0.33662	0.0224977	0.00960783	0.0134317	0.0219857
1784	0.465056	0.392986	0.0476014	0.0225794	0.0188722	0.0255728	0.0836156	0.104461	0.211233	0.0157068	0.0711165	0.0362548	0.0130078	0.0077149	0.0106021	0.0081546	0.00463551	0.649893	0.425172	0.0525727	0.0242889	0.0423659	0.0327311	0.116356	0.141311	0.222335	0.0157464	0.230226	0.0676716	0.0276581	0.0172589	0.0154635	0.0106391	0.00467126	0.738658	0.427764	0.0320095	0.0504682	0.170463	0.0437135	0.0707939	0.213023	0.0793288	0.0136255	0.381825	0.0160635	0.00554651	0.014416	0.0148169
1785	0.427215	0.39155	0.0432304	0.0193108	0.0215514	0.0326443	0.114552	0.102339	0.228569	0.0157068	0.0856833	0.036372	0.0131037	0.00772397	0.0105068	0.00817716	0.00422192	0.549321	0.422032	0.0473958	0.0202137	0.0435715	0.0393242	0.162202	0.133269	0.241371	0.0157359	0.274621	0.0647536	0.0277752	0.0174629	0.0152419	0.0107837	0.00425055	0.771157	0.465155	0.0266048	0.0409803	0.178595	0.0474025	0.07991	0.239967	0.0779984	0.0145023	0.375163	0.026572	0.00847313	0.013919	0.020961
1786	0.452938	0.397324	0.0544893	0.0185123	0.0203613	0.029503	0.0978932	0.107835	0.213746	0.0157068	0.0626272	0.0364893	0.0131996	0.00773305	0.0104115	0.00819972	0.00487333	0.658251	0.430156	0.0613607	0.0193841	0.044018	0.0395845	0.137056	0.14441	0.225321	0.015749	0.200813	0.0666963	0.0284296	0.0178863	0.0151556	0.01069	0.00491179	0.810804	0.4562	0.0287556	0.0465093	0.172945	0.0482335	0.104382	0.253852	0.0825445	0.0146344	0.349663	0.0234533	0.0133682	0.0169287	0.0296688
1787	0.449375	0.395531	0.0461523	0.0213108	0.0206494	0.0302636	0.0994176	0.110933	0.227383	0.0157068	0.0789898	0.0366065	0.0132955	0.00774213	0.0103162	0.00822228	0.00456995	0.603301	0.426164	0.0511731	0.022689	0.0458431	0.0377365	0.138863	0.148722	0.240477	0.0157412	0.249061	0.0666705	0.028605	0.0182413	0.0149436	0.0100138	0.00459879	0.739385	0.432556	0.0292245	0.0385001	0.181789	0.0577505	0.0897033	0.244622	0.0823206	0.0145312	0.380197	0.0215481	0.0069256	0.0141498	0.0227002
1788	0.483518	0.394315	0.0465575	0.0229661	0.0207616	0.0305596	0.113866	0.108595	0.248519	0.0157068	0.0771636	0.0367237	0.0133914	0.0077512	0.0102209	0.00824484	0.00478461	0.661938	0.421726	0.051588	0.0245468	0.0466728	0.0363376	0.158281	0.141245	0.263252	0.0157391	0.225867	0.0646587	0.0283994	0.0181735	0.0145645	0.00962202	0.00481052	0.759593	0.4954	0.0312735	0.0375505	0.190601	0.054579	0.0762663	0.237878	0.0767228	0.0178671	0.391061	0.0252282	0.00670922	0.0177543	0.0244324
1789	0.452407	0.409208	0.0418808	0.0177172	0.0210134	0.0312243	0.11673	0.113094	0.211952	0.0157068	0.0826255	0.0368409	0.0134872	0.00776028	0.0101256	0.0082674	0.00404826	0.618817	0.437092	0.0459766	0.0185989	0.047279	0.0374193	0.156009	0.14472	0.222086	0.0157394	0.251315	0.0633021	0.0279226	0.0182047	0.0141571	0.010239	0.00406756	0.740023	0.488364	0.0331321	0.0458618	0.186021	0.0504367	0.109638	0.271912	0.0813891	0.0146512	0.436795	0.034026	0.0123844	0.0149828	0.0262998
1790	0.46643	0.396659	0.0414534	0.0243887	0.0224046	0.0348962	0.115314	0.101361	0.222925	0.0157068	0.0777194	0.0369581	0.0135831	0.00776936	0.0100303	0.00828996	0.00488617	0.649195	0.421989	0.0454511	0.0256725	0.0479167	0.0422882	0.158522	0.127097	0.234052	0.015738	0.229087	0.066965	0.0274522	0.0182041	0.0138229	0.0103987	0.00491513	0.778505	0.423424	0.0261271	0.0465955	0.183194	0.0497236	0.0913009	0.253529	0.0760176	0.0158588	0.414509	0.0278425	0.0080119	0.0158426	0.024589
1791	0.461648	0.392621	0.0386693	0.0216814	0.0193824	0.0269192	0.102167	0.0946905	0.230647	0.0157068	0.0696492	0.0372631	0.013592	0.00783868	0.0100352	0.00829531	0.00436537	0.696387	0.419533	0.0421522	0.0233017	0.0484114	0.0361924	0.145806	0.120212	0.243245	0.0157514	0.217582	0.072038	0.0275581	0.0185283	0.0138993	0.00972947	0.00438683	0.795319	0.455494	0.0317119	0.0473908	0.185871	0.0530255	0.107269	0.228272	0.0839289	0.0140021	0.398049	0.0208439	0.0103893	0.0141982	0.0188371
1792	0.478957	0.387385	0.0325173	0.0191261	0.0192658	0.0266115	0.0907508	0.100693	0.214868	0.0157068	0.0765488	0.0375681	0.0136009	0.007908	0.01004	0.00830067	0.00459686	0.699965	0.413685	0.0349939	0.0205558	0.04907	0.0361206	0.128446	0.1311	0.225909	0.0157496	0.238569	0.0738708	0.027377	0.0188752	0.0138589	0.0097143	0.00462147	0.822499	0.478983	0.0314237	0.0566416	0.187013	0.0514981	0.112646	0.2209	0.0797383	0.0164166	0.354678	0.0294867	0.00673171	0.0152088	0.0166311
1793	0.453284	0.38062	0.0406183	0.0212311	0.020087	0.0287791	0.0983265	0.101055	0.214772	0.0157068	0.0794195	0.0378731	0.0136099	0.00797733	0.0100449	0.00830602	0.00395983	0.661702	0.406064	0.0444752	0.0228225	0.0510735	0.0394068	0.139011	0.129894	0.225891	0.0157493	0.252143	0.0762296	0.0279051	0.0190832	0.0140157	0.00969281	0.00397735	0.729845	0.497263	0.0333118	0.0336959	0.178086	0.0506294	0.100284	0.251557	0.0723933	0.0151218	0.428362	0.027069	0.00923475	0.0149066	0.0176516
1794	0.491904	0.390135	0.0461444	0.0213884	0.0195268	0.0273005	0.13242	0.110943	0.193134	0.0157068	0.0648535	0.0381781	0.0136188	0.00804665	0.0100497	0.00831137	0.00474804	0.770642	0.416893	0.0510017	0.0230778	0.0505367	0.0399742	0.179694	0.138044	0.20179	0.0157574	0.203329	0.0730749	0.0278852	0.0189572	0.0140016	0.00992379	0.00477191	0.789576	0.503648	0.0332935	0.0427552	0.176358	0.0504013	0.0964163	0.238474	0.0753888	0.0150505	0.425777	0.0298922	0.00636842	0.0147498	0.0240557
1795	0.475987	0.39824	0.0487036	0.0177482	0.0223565	0.0347693	0.103898	0.0997992	0.214281	0.0157068	0.0697083	0.0384831	0.0136277	0.00811598	0.0100545	0.00831672	0.00527359	0.725452	0.425088	0.0538234	0.018563	0.0544629	0.0503189	0.146715	0.126372	0.224813	0.0157502	0.215354	0.0773798	0.027551	0.0186642	0.0139411	0.00977417	0.00530433	0.729237	0.500939	0.0328987	0.0403266	0.16628	0.0502442	0.0925809	0.261451	0.0797031	0.0143813	0.375928	0.0233674	0.00922233	0.0170281	0.0325027
1796	0.420622	0.398094	0.0457895	0.014088	0.0207741	0.0305926	0.113375	0.108197	0.207626	0.0157068	0.0763468	0.038788	0.0136366	0.0081853	0.0100594	0.00832207	0.00489183	0.648649	0.424898	0.0498698	0.0146772	0.0533938	0.046229	0.157359	0.136071	0.216852	0.0157576	0.269033	0.0768018	0.0270141	0.0176862	0.0138072	0.0100469	0.00491864	0.80771	0.462343	0.032574	0.0450511	0.173983	0.0492378	0.0872299	0.244656	0.077314	0.0145416	0.374456	0.0269424	0.00881581	0.0140455	0.0172009
1797	0.457673	0.408314	0.0389364	0.015528	0.0192034	0.0264469	0.0961095	0.115278	0.236307	0.0157068	0.0812323	0.039093	0.0136455	0.00825463	0.0100642	0.00832743	0.00438675	0.688973	0.436216	0.0418653	0.0165107	0.0513795	0.0382099	0.133838	0.150242	0.248343	0.0157566	0.276003	0.0787824	0.0268161	0.0179062	0.0137757	0.00973287	0.0044073	0.824338	0.464632	0.0313053	0.0406802	0.179733	0.0480035	0.0797187	0.237992	0.0791235	0.0146075	0.358005	0.0218781	0.00737092	0.0152087	0.0169321
1798	0.514553	0.395869	0.0365773	0.0191676	0.0167577	0.0199915	0.103861	0.103888	0.226938	0.0157068	0.0766594	0.039398	0.0136544	0.00832395	0.0100691	0.00833278	0.00443882	0.796921	0.422005	0.0391528	0.0213359	0.0483548	0.0279786	0.144407	0.130521	0.237751	0.015763	0.250194	0.078654	0.0266506	0.0180435	0.013724	0.0097584	0.00445865	0.789015	0.453422	0.0328373	0.0407077	0.17851	0.0564641	0.0907637	0.240677	0.0761459	0.0144277	0.355643	0.0246269	0.0107847	0.0153477	0.0252226
1799	0.435705	0.404131	0.0510922	0.0179524	0.0182341	0.0238885	0.111907	0.104724	0.238832	0.0157068	0.0788737	0.039703	0.0136634	0.00839328	0.0100739	0.00833813	0.00482246	0.674835	0.430416	0.0557893	0.0194368	0.0514705	0.0356975	0.153401	0.129416	0.250227	0.0157644	0.283299	0.0768528	0.026384	0.0175681	0.0136611	0.0097645	0.00484499	0.776289	0.464289	0.0305895	0.0369118	0.17779	0.0563562	0.125846	0.245888	0.0797852	0.014514	0.343029	0.030537	0.0095409	0.0121126	0.0157218
1800	0.43443	0.394091	0.044027	0.0201597	0.020261	0.0292383	0.126628	0.112341	0.234289	0.0157068	0.0771098	0.040008	0.0136723	0.0084626	0.0100787	0.00834348	0.00485935	0.654929	0.41576	0.0472072	0.021574	0.0536604	0.0442174	0.170764	0.137507	0.244458	0.0157586	0.266864	0.075066	0.0263567	0.0170531	0.013633	0.00905674	0.00487456	0.771448	0.458304	0.0343178	0.0443278	0.172032	0.0507082	0.0802058	0.226274	0.0743078	0.0146348	0.368697	0.0190663	0.00718413	0.016518	0.0219077
1801	0.448666	0.404253	0.0423819	0.0216674	0.0208508	0.0307951	0.104837	0.113979	0.21582	0.0157068	0.0877577	0.0403968	0.0135588	0.00854883	0.0102552	0.00836275	0.00497074	0.628261	0.426514	0.0455699	0.0234607	0.0553003	0.0436614	0.143323	0.143744	0.224815	0.0157503	0.284865	0.0771132	0.0258575	0.0181602	0.0139181	0.00901337	0.00498748	0.784063	0.445823	0.0320067	0.0504257	0.17572	0.0511049	0.0891137	0.223793	0.0786277	0.0151922	0.379364	0.0272198	0.00914856	0.0162586	0.017021
1802	0.448419	0.369827	0.0440945	0.019995	0.0193903	0.0269403	0.121406	0.112746	0.238547	0.0157068	0.0668616	0.0407856	0.0134453	0.00863507	0.0104318	0.00838203	0.00462532	0.704285	0.38924	0.047832	0.0217126	0.0552322	0.0421816	0.149535	0.132677	0.249054	0.0157672	0.225057	0.0742534	0.0248379	0.0189956	0.0140389	0.0102006	0.00464408	0.777419	0.413804	0.0307342	0.0462619	0.178204	0.0485672	0.114599	0.235505	0.0744465	0.0138452	0.426432	0.0308207	0.00975996	0.014438	0.0214602
1803	0.444147	0.376189	0.0445309	0.0233074	0.0194431	0.0270795	0.115253	0.110687	0.201036	0.0157068	0.0790174	0.0411744	0.0133317	0.0087213	0.0106083	0.0084013	0.00457107	0.65305	0.397173	0.048583	0.0258283	0.0552294	0.0399384	0.143569	0.131537	0.20886	0.01576	0.263956	0.0744118	0.0243355	0.0199927	0.0143229	0.0105501	0.004593	0.761876	0.470271	0.0296389	0.0571576	0.176318	0.0514804	0.115731	0.253707	0.0823547	0.0149115	0.395379	0.0253931	0.0134787	0.016139	0.020373
1804	0.471792	0.391937	0.0476767	0.0243768	0.0191026	0.0261809	0.0869664	0.105715	0.206595	0.0157068	0.0714111	0.0415632	0.0132182	0.00880753	0.0107848	0.00842057	0.00468688	0.706481	0.414871	0.0522564	0.0273849	0.0555648	0.0389717	0.111316	0.129182	0.215048	0.0157629	0.228732	0.0782853	0.0238343	0.0202118	0.0146052	0.0102008	0.00470918	0.777545	0.474534	0.0312827	0.042543	0.177948	0.0474238	0.091137	0.277262	0.0828525	0.0168664	0.408669	0.0193327	0.00661673	0.0156806	0.0206899
1805	0.431352	0.391273	0.0444674	0.0180474	0.0221798	0.0343029	0.113961	0.0982873	0.226421	0.0157068	0.0854769	0.041952	0.0131047	0.00889377	0.0109613	0.00843984	0.00425757	0.57755	0.412588	0.0484068	0.0192626	0.0588876	0.0491477	0.139784	0.113657	0.236212	0.0157491	0.26782	0.0739732	0.0231685	0.0203082	0.014904	0.0106367	0.00427657	0.781136	0.431513	0.0310496	0.0391053	0.164034	0.0524393	0.084507	0.236078	0.0779088	0.0149533	0.438951	0.0367606	0.00671208	0.0148602	0.0222557
1806	0.464892	0.397362	0.0556766	0.0179187	0.0206689	0.030315	0.0996193	0.107909	0.211408	0.0157068	0.0614586	0.0423408	0.0129912	0.00898	0.0111378	0.00845911	0.0048937	0.698536	0.420338	0.0609058	0.0192978	0.0585329	0.0471026	0.120169	0.126572	0.219308	0.0157639	0.187424	0.0747216	0.023035	0.0185109	0.0152331	0.0107829	0.00492015	0.773311	0.463639	0.0286432	0.0505124	0.175524	0.0519081	0.0905243	0.233399	0.0778201	0.024019	0.478267	0.0309649	0.0102198	0.0160414	0.0169789
1807	0.45332	0.395228	0.0463096	0.0215962	0.0213114	0.0320109	0.10073	0.108694	0.222403	0.0157068	0.077939	0.0427296	0.0128777	0.00906623	0.0113143	0.00847838	0.00452248	0.626203	0.416607	0.0494546	0.0236544	0.0596198	0.0465876	0.119263	0.126132	0.230373	0.0157541	0.240866	0.0745229	0.0226393	0.017269	0.0154945	0.011002	0.00454568	0.834478	0.435613	0.0299323	0.0419606	0.174183	0.0509341	0.0951068	0.246012	0.0814896	0.0174823	0.339041	0.031131	0.0160282	0.0145873	0.0122835
1808	0.49178	0.39346	0.0474333	0.0241363	0.0216642	0.032942	0.111	0.10749	0.241696	0.0157068	0.0757578	0.0431184	0.0127642	0.00915246	0.0114908	0.00849766	0.00480037	0.688295	0.414344	0.0507008	0.0267018	0.0607162	0.0477829	0.124935	0.121297	0.250945	0.0157535	0.22055	0.0725293	0.0220756	0.0174295	0.0157499	0.0109696	0.00482484	0.81587	0.437228	0.0320539	0.041654	0.173047	0.0532823	0.0849249	0.24719	0.0808982	0.0146795	0.406804	0.02058	0.0064164	0.0157082	0.0202275
1809	0.460016	0.408882	0.0418811	0.0186435	0.0216174	0.0328184	0.117888	0.110955	0.204323	0.0157068	0.0818923	0.0435072	0.0126507	0.0092387	0.0116673	0.00851693	0.00403693	0.643656	0.434497	0.0446333	0.020248	0.0618325	0.0479968	0.130932	0.12546	0.211875	0.015755	0.252863	0.067196	0.0210287	0.0185077	0.0161498	0.0107811	0.00405425	0.762122	0.468598	0.0327436	0.048904	0.175127	0.0451153	0.0928911	0.224778	0.0720576	0.0154035	0.472052	0.0265219	0.0102397	0.0154178	0.0267025
1810	0.470386	0.396743	0.0423916	0.0238799	0.0230275	0.0365403	0.118165	0.097326	0.218167	0.0157068	0.0771905	0.043896	0.0125372	0.00932493	0.0118438	0.0085362	0.0048953	0.674504	0.425588	0.0455826	0.0262592	0.0655126	0.0545275	0.138431	0.111418	0.228786	0.0157543	0.231879	0.056831	0.0189733	0.0202917	0.0165609	0.0106098	0.00492355	0.79189	0.50048	0.0311092	0.0521394	0.175647	0.0524273	0.119366	0.244416	0.0825883	0.0139043	0.401361	0.0269388	0.0097807	0.0160381	0.0240955
1811	0.480063	0.392201	0.0389091	0.0227709	0.0200085	0.028572	0.103264	0.0938417	0.225065	0.0157068	0.0688127	0.0443599	0.0124275	0.00942506	0.0121101	0.0085459	0.00435645	0.736309	0.424855	0.0418371	0.0257254	0.0621093	0.0454077	0.127582	0.110121	0.237676	0.0157675	0.21729	0.0560756	0.0182355	0.0216197	0.017097	0.0107949	0.00438341	0.818222	0.462725	0.033071	0.0478367	0.173384	0.0488309	0.0939304	0.231445	0.0830959	0.0149888	0.424049	0.0372698	0.00713511	0.0161307	0.0183378
1812	0.481918	0.3874	0.0336276	0.0178057	0.0197647	0.0279283	0.0928714	0.0953399	0.21315	0.0157068	0.0758512	0.0448238	0.0123178	0.0095252	0.0123764	0.0085556	0.00462521	0.713241	0.419934	0.0359058	0.0196923	0.0610927	0.043275	0.116253	0.113866	0.22482	0.015764	0.241205	0.0564877	0.0178741	0.0225421	0.0175799	0.0109279	0.00465807	0.902728	0.415781	0.0314535	0.0472221	0.177786	0.048447	0.0961262	0.228047	0.076372	0.0155837	0.39423	0.0263129	0.00661602	0.014948	0.0182439
1813	0.459124	0.380243	0.041469	0.0202711	0.0209391	0.031028	0.10177	0.0999069	0.214137	0.0157068	0.0789099	0.0452877	0.0122082	0.00962533	0.0126427	0.0085653	0.00400577	0.664616	0.412335	0.0449623	0.0225193	0.0641327	0.0479275	0.128291	0.119713	0.226022	0.0157606	0.250564	0.0531799	0.0172607	0.0228766	0.0180326	0.0114403	0.00403391	0.772791	0.425226	0.0390521	0.049577	0.182035	0.0444371	0.127585	0.237124	0.0794774	0.0166508	0.462894	0.0260395	0.00872733	0.0137458	0.0304408
1814	0.50111	0.39155	0.0460316	0.0209536	0.0202643	0.029247	0.134233	0.10766	0.192903	0.0157068	0.0600449	0.0457516	0.0120985	0.00972546	0.012909	0.00857501	0.00476798	0.791642	0.425934	0.0503374	0.0234343	0.0633728	0.0468313	0.159883	0.125225	0.202392	0.015769	0.175894	0.0503628	0.017022	0.0231261	0.0184933	0.0115917	0.00480747	0.732978	0.498947	0.0309115	0.0349885	0.170074	0.0505111	0.0806766	0.2192	0.0758138	0.0143055	0.392647	0.0295293	0.00851061	0.0140759	0.0241019
1815	0.487971	0.398842	0.0490755	0.0162942	0.0230581	0.0366213	0.105822	0.0972154	0.21224	0.0157068	0.0689014	0.0462155	0.0119888	0.00982559	0.0131753	0.00858471	0.00528089	0.725798	0.432802	0.053906	0.0174672	0.0677633	0.0571825	0.131975	0.114962	0.223712	0.015758	0.20039	0.0554596	0.0169539	0.0235186	0.0189783	0.0112659	0.00532762	0.768625	0.464312	0.0255918	0.043655	0.168429	0.0450329	0.0853926	0.232165	0.0756961	0.0159759	0.405932	0.0226378	0.0066714	0.0129789	0.0313217
1816	0.447006	0.398272	0.0469529	0.013159	0.0222509	0.0344907	0.115541	0.102245	0.211431	0.0157068	0.0742452	0.0466794	0.0118791	0.00992573	0.0134415	0.00859441	0.00480913	0.666177	0.432153	0.0513613	0.0139781	0.0674071	0.0554664	0.142136	0.120153	0.222713	0.0157619	0.233333	0.0534948	0.0161692	0.0238963	0.0191886	0.0111583	0.00484641	0.744421	0.490406	0.0312993	0.0504705	0.182243	0.0440654	0.101076	0.214621	0.0826616	0.0175499	0.424645	0.0331311	0.00790067	0.0152289	0.0204602
1817	0.462248	0.408492	0.0392462	0.0147428	0.0201952	0.0290648	0.0976241	0.111363	0.23714	0.0157068	0.0779212	0.0471433	0.0117695	0.0100259	0.0137078	0.00860411	0.0043948	0.679655	0.443619	0.0423166	0.0159749	0.0617983	0.0457688	0.121493	0.134791	0.251167	0.0157644	0.251175	0.0536882	0.0155289	0.0242839	0.019428	0.0110775	0.00442562	0.742939	0.492273	0.0322777	0.0499853	0.182593	0.0435902	0.117505	0.202745	0.0825719	0.017133	0.448424	0.0308307	0.0110517	0.012632	0.021087
1818	0.534752	0.396331	0.0363448	0.0192841	0.0174938	0.0219344	0.106068	0.09972	0.227499	0.0157068	0.0756512	0.0476072	0.0116598	0.010126	0.0139741	0.00861382	0.00442607	0.789672	0.430209	0.0389996	0.0219774	0.0541862	0.0324593	0.127192	0.115933	0.24053	0.0157666	0.230989	0.0519827	0.0151031	0.0247244	0.019886	0.0110729	0.00445661	0.957609	0.533449	0.0374523	0.0502596	0.181282	0.0475775	0.109598	0.222612	0.086008	0.0147483	0.40814	0.0344026	0.00744169	0.0148131	0.0251345
1819	0.450269	0.403773	0.0516613	0.0189746	0.0190534	0.0260508	0.107322	0.103405	0.239452	0.0157068	0.078516	0.0480711	0.0115501	0.0102261	0.0142404	0.00862352	0.00479457	0.688364	0.437432	0.0568586	0.0211858	0.0596465	0.0418426	0.127904	0.120145	0.253381	0.0157714	0.27142	0.0521361	0.0148916	0.0247157	0.0202309	0.0107884	0.00482699	0.907382	0.475551	0.0340518	0.0488875	0.180795	0.0438301	0.147495	0.215929	0.0778802	0.0160585	0.463569	0.0287074	0.0112378	0.013701	0.0236918
1820	0.455835	0.394084	0.0450506	0.0208926	0.0210997	0.031452	0.126918	0.107847	0.239287	0.0157068	0.0696006	0.048535	0.0114405	0.0103263	0.0145067	0.00863322	0.0048449	0.703684	0.424683	0.0489337	0.0231042	0.0641678	0.0522896	0.145235	0.123218	0.253127	0.0157694	0.226309	0.0485413	0.0147264	0.0249507	0.0209196	0.0103609	0.0048722	0.782415	0.491575	0.0309275	0.0495284	0.189506	0.0478125	0.102964	0.247827	0.0812685	0.0155817	0.418479	0.0272009	0.0063316	0.0154244	0.0261657
1821	0.469901	0.404181	0.0427237	0.0225705	0.0222305	0.0344367	0.105666	0.110096	0.222685	0.0157068	0.083145	0.0488072	0.0114505	0.010361	0.0146831	0.00864936	0.00493295	0.646457	0.431724	0.046112	0.0250637	0.0635243	0.0548672	0.123238	0.127685	0.233742	0.0157577	0.268937	0.050125	0.014488	0.0248638	0.0207737	0.010109	0.00495704	0.751453	0.44676	0.031658	0.0405954	0.171458	0.0444437	0.119417	0.233803	0.0817593	0.016778	0.349953	0.0334405	0.00591345	0.0133566	0.0223624
1822	0.450381	0.371494	0.0452242	0.0204437	0.0202926	0.0293218	0.12441	0.111181	0.241306	0.0157068	0.0659967	0.0490793	0.0114605	0.0103957	0.0148596	0.0086655	0.00466795	0.700458	0.395436	0.0489765	0.0227138	0.0623032	0.0504057	0.14076	0.126509	0.254062	0.0157758	0.219452	0.0474001	0.0143168	0.0247802	0.0209496	0.00998717	0.00468714	0.793758	0.470194	0.0300626	0.0476332	0.177254	0.0485504	0.0860279	0.250775	0.0782841	0.0159055	0.347786	0.0317827	0.00696958	0.0150229	0.020576
1823	0.461312	0.377354	0.0454032	0.0247772	0.0204141	0.0296424	0.117216	0.101192	0.201294	0.0157068	0.0726923	0.0493515	0.0114705	0.0104304	0.015036	0.00868164	0.00454192	0.680398	0.399279	0.0490921	0.0281861	0.061675	0.0487604	0.137481	0.115122	0.209754	0.0157689	0.237784	0.0485814	0.0141897	0.0247955	0.0210163	0.00949015	0.00455482	0.787829	0.474346	0.0316804	0.0488504	0.175713	0.0497026	0.11024	0.249776	0.0819911	0.0148434	0.351083	0.0291229	0.00743997	0.0142258	0.0253977
1824	0.487219	0.392628	0.0481392	0.0242155	0.0198564	0.0281705	0.0896205	0.107125	0.207106	0.0157068	0.0681277	0.0496237	0.0114806	0.0104651	0.0152124	0.00869779	0.00467413	0.723802	0.414991	0.0521924	0.0277101	0.0606473	0.045314	0.109486	0.126742	0.215819	0.0157698	0.211816	0.0518724	0.0141386	0.0247356	0.0211124	0.00919931	0.00468569	0.801657	0.459648	0.0298431	0.0492168	0.174184	0.0474088	0.10449	0.234226	0.0823651	0.0191293	0.35819	0.0298939	0.00693061	0.0134936	0.0162243
1825	0.44586	0.391738	0.0437107	0.0193453	0.0230501	0.0366	0.11367	0.0942284	0.223253	0.0157068	0.0853165	0.0498958	0.0114906	0.0104999	0.0153889	0.00871393	0.00425118	0.572928	0.410813	0.0470301	0.0211423	0.064665	0.0553991	0.135431	0.106496	0.232735	0.015753	0.26347	0.0530915	0.0145121	0.0247862	0.0214263	0.00933119	0.0042599	0.86103	0.472104	0.0324776	0.0461917	0.172779	0.050807	0.0961937	0.233841	0.0749943	0.0151689	0.339754	0.0216293	0.00765579	0.0154249	0.0178978
1826	0.461804	0.399238	0.056074	0.0191727	0.021572	0.0326987	0.101224	0.104846	0.21201	0.0157068	0.0592353	0.050168	0.0115006	0.0105346	0.0155653	0.00873007	0.00491755	0.66612	0.418904	0.0614606	0.0211264	0.064789	0.0537875	0.121939	0.121343	0.220485	0.0157685	0.17139	0.0523436	0.0145494	0.0247953	0.0218337	0.00893166	0.00492421	0.743753	0.426887	0.0292608	0.0447888	0.177862	0.0473275	0.0830774	0.229776	0.0812945	0.022783	0.375281	0.0285083	0.00982561	0.0142134	0.0251176
1827	0.459339	0.395763	0.0463225	0.0220952	0.0217068	0.0330545	0.0986861	0.103859	0.229098	0.0157068	0.0745907	0.0504402	0.0115107	0.0105693	0.0157417	0.00874621	0.00451844	0.608145	0.412562	0.04993	0.0247887	0.0637586	0.0503046	0.115496	0.118056	0.238298	0.0157594	0.22323	0.0562187	0.0146532	0.0247427	0.0218401	0.00885115	0.00452178	0.80372	0.44499	0.0308035	0.0540228	0.175976	0.0486245	0.132677	0.257717	0.0761122	0.014943	0.399488	0.026598	0.00679541	0.0138568	0.0193747
1828	0.493034	0.39445	0.0472844	0.0227468	0.0218803	0.0335125	0.114606	0.104733	0.248973	0.0157068	0.0721321	0.0507123	0.0115207	0.010604	0.0159182	0.00876235	0.00469815	0.641676	0.410043	0.0509966	0.025605	0.0632909	0.0496073	0.128559	0.115998	0.259336	0.0157562	0.203006	0.0572421	0.0146353	0.0246866	0.0219423	0.00891369	0.00470069	0.790007	0.442948	0.0318456	0.0434194	0.17095	0.0510008	0.0958467	0.250623	0.0821299	0.015182	0.319133	0.0175776	0.00725434	0.0146569	0.0206043
1829	0.464847	0.408822	0.0416196	0.0184199	0.022165	0.0342638	0.118778	0.107139	0.209471	0.0157068	0.0816807	0.0509845	0.0115307	0.0106387	0.0160946	0.00877849	0.00400894	0.579554	0.431185	0.0445332	0.0202779	0.0631433	0.0496158	0.141536	0.122719	0.218372	0.0157525	0.236338	0.0576469	0.0147928	0.0249382	0.0229889	0.00884251	0.00401388	0.829133	0.481497	0.0362	0.0496446	0.174381	0.054127	0.100078	0.217978	0.0767953	0.0176872	0.337089	0.0199189	0.00708875	0.0144171	0.0223612
1830	0.476678	0.399026	0.0422455	0.0251117	0.0233328	0.0373462	0.119444	0.0911741	0.223078	0.0157068	0.0767054	0.0512567	0.0115408	0.0106735	0.016271	0.00879464	0.00484205	0.596427	0.419237	0.045176	0.0282256	0.0648845	0.0543677	0.14146	0.101921	0.233212	0.0157511	0.212987	0.059493	0.0147822	0.0249234	0.0232795	0.00835545	0.00484376	0.746972	0.501713	0.031055	0.0422393	0.170702	0.0513247	0.0995432	0.239549	0.0799619	0.0158115	0.417006	0.0200851	0.00793586	0.0141959	0.0182985
1831	0.475209	0.392516	0.0392345	0.0238723	0.020452	0.0297424	0.10482	0.0902094	0.224801	0.0157068	0.0679083	0.051314	0.0115922	0.0106941	0.0163486	0.00880507	0.00433216	0.644857	0.413534	0.041752	0.0272177	0.0600811	0.0452859	0.127986	0.10248	0.235221	0.0157631	0.193827	0.0622075	0.0148	0.0249047	0.0233	0.00836606	0.00433437	0.761661	0.438064	0.0318265	0.0450992	0.171775	0.0517201	0.0861143	0.23119	0.0838736	0.0160773	0.389009	0.0241824	0.00889627	0.0155417	0.017938
1832	0.48887	0.387029	0.0336195	0.0192738	0.0202123	0.0291099	0.0943276	0.0945244	0.214522	0.0157068	0.0752594	0.0513713	0.0116437	0.0107148	0.0164261	0.00881551	0.00455137	0.623942	0.405976	0.0354164	0.0215498	0.0584581	0.0420128	0.120416	0.11072	0.223898	0.0157571	0.210745	0.0634236	0.0147631	0.0247919	0.023322	0.00800256	0.00455054	0.791109	0.440607	0.0346826	0.0465202	0.170469	0.053407	0.108681	0.244899	0.0819251	0.0160825	0.346948	0.01785	0.00757424	0.0157456	0.0170778
1833	0.46481	0.379725	0.0417556	0.0215495	0.0209466	0.0310479	0.104046	0.0988283	0.214142	0.0157068	0.0785391	0.0514286	0.0116952	0.0107354	0.0165037	0.00882595	0.00402235	0.57275	0.395831	0.0444224	0.0242615	0.0595787	0.0441546	0.132328	0.114994	0.223114	0.0157543	0.220963	0.0636377	0.0148385	0.0245842	0.0233227	0.00752119	0.00401664	0.752348	0.45516	0.032235	0.0518487	0.174723	0.0523553	0.0840921	0.25917	0.0854852	0.015302	0.3786	0.0243547	0.00757912	0.0151464	0.0246095
1834	0.502338	0.391182	0.0464715	0.0224466	0.0212711	0.0319044	0.135091	0.0976701	0.197168	0.0157068	0.0562807	0.0514859	0.0117466	0.010756	0.0165812	0.00883639	0.00476383	0.673094	0.407552	0.0496972	0.0252504	0.0610741	0.0478171	0.167012	0.110129	0.204407	0.0157619	0.142388	0.0603359	0.0148379	0.0242823	0.023287	0.00758779	0.00475431	0.809932	0.419282	0.0305182	0.0561123	0.170676	0.0519009	0.0915253	0.258712	0.0808093	0.0150866	0.398455	0.0209658	0.00988575	0.0155135	0.0345364
1835	0.484531	0.397015	0.0478164	0.0171511	0.0240083	0.0391292	0.10558	0.0931603	0.20921	0.0157068	0.0684715	0.0515432	0.0117981	0.0107767	0.0166588	0.00884683	0.00514469	0.593846	0.410948	0.0510884	0.0184923	0.0641471	0.0551879	0.140681	0.109098	0.217089	0.0157504	0.176463	0.062953	0.0147792	0.0241378	0.0231663	0.0072271	0.00512971	0.783135	0.496589	0.0331035	0.048604	0.182231	0.0429601	0.0801635	0.21088	0.0790417	0.013948	0.399867	0.0294007	0.00889887	0.0158984	0.0185167
1836	0.445443	0.400469	0.0473756	0.0152353	0.0222307	0.0344372	0.118975	0.100627	0.216454	0.0157068	0.0696065	0.0516005	0.0118495	0.0107973	0.0167363	0.00885726	0.00476573	0.575128	0.413562	0.0505593	0.0163778	0.061714	0.0514469	0.139475	0.117107	0.224824	0.0157583	0.19359	0.0520475	0.0163796	0.0244786	0.0240455	0.00644291	0.00474129	0.74865	0.442373	0.0332252	0.0548212	0.172829	0.0517304	0.080223	0.227992	0.0850406	0.0148548	0.399961	0.0190253	0.00818318	0.0151007	0.0205813
1837	0.467125	0.408873	0.0402433	0.0173214	0.0202767	0.0292797	0.100885	0.102344	0.237876	0.0157068	0.077496	0.0516578	0.011901	0.010818	0.0168139	0.0088677	0.00438431	0.580469	0.422418	0.042428	0.0190703	0.0569297	0.0415337	0.136877	0.122442	0.247754	0.0157564	0.216226	0.0627925	0.0145737	0.0238549	0.0229983	0.00658033	0.00436616	0.789388	0.461347	0.0309622	0.0406622	0.171043	0.0511574	0.121914	0.242919	0.0866894	0.0163972	0.349549	0.0213408	0.00751407	0.0153455	0.0311013
1838	0.527619	0.397938	0.036812	0.0199538	0.0176413	0.0223236	0.107771	0.100251	0.226598	0.0157068	0.0754196	0.0517152	0.0119525	0.0108386	0.0168914	0.00887814	0.00436112	0.634392	0.411158	0.0386223	0.0228632	0.0503289	0.0298322	0.1479	0.118638	0.235435	0.0157575	0.198898	0.0627629	0.0143693	0.0237234	0.0228845	0.00668583	0.00434354	0.776001	0.461597	0.0304472	0.0421163	0.17472	0.0462529	0.144992	0.249693	0.0826008	0.0154736	0.370262	0.0203945	0.00687821	0.013589	0.0216157
1839	0.448549	0.406393	0.0520167	0.0197487	0.0199121	0.0283174	0.109647	0.100831	0.236483	0.0157068	0.0787887	0.0517725	0.0120039	0.0108593	0.016969	0.00888858	0.00469149	0.54124	0.419133	0.0556111	0.0220623	0.0553289	0.0395861	0.147078	0.118423	0.24577	0.0157557	0.218293	0.0668519	0.0149119	0.0236884	0.0230555	0.00693053	0.00467298	0.767085	0.454115	0.0348828	0.054522	0.177415	0.0485823	0.0875779	0.224632	0.0800524	0.0165824	0.397288	0.035082	0.00765024	0.0141171	0.022564
1840	0.432052	0.39332	0.0475067	0.0212599	0.0215022	0.0325145	0.128017	0.106014	0.229037	0.0157068	0.0708166	0.0518298	0.0120554	0.0108799	0.0170465	0.00889902	0.00470097	0.51747	0.404436	0.0504964	0.0236025	0.0572632	0.0455275	0.163224	0.122363	0.237697	0.0157568	0.195028	0.0622515	0.0154094	0.0237528	0.0236085	0.00686793	0.00467971	0.783727	0.428406	0.0326805	0.0493746	0.169363	0.0448281	0.0830054	0.20423	0.0796712	0.0155264	0.48335	0.0254522	0.00994472	0.0160578	0.025989
1841	0.478641	0.403448	0.043102	0.0230219	0.0214408	0.0323525	0.110956	0.107182	0.219512	0.0157068	0.0816941	0.0518965	0.0121271	0.0109163	0.0170497	0.00888754	0.00489765	0.519857	0.413427	0.0455166	0.0258777	0.0551711	0.0410661	0.138285	0.124451	0.227195	0.0157465	0.213413	0.0617911	0.0155554	0.0237359	0.0235479	0.00681309	0.00487285	0.787362	0.461391	0.030638	0.0509305	0.168624	0.0488048	0.0942373	0.217526	0.079069	0.0159712	0.384054	0.0333457	0.00975283	0.013029	0.0149172
1842	0.45752	0.37234	0.0441842	0.0214342	0.0208923	0.0309045	0.123164	0.104175	0.23817	0.0157068	0.066255	0.0519631	0.0121988	0.0109527	0.0170529	0.00887606	0.00461795	0.554396	0.381978	0.0467295	0.0239538	0.0562987	0.0429638	0.151488	0.119418	0.247323	0.0157579	0.174266	0.0611478	0.0157802	0.0238381	0.0235935	0.00686744	0.0045961	0.775741	0.418049	0.0328092	0.0450678	0.169336	0.0449611	0.106541	0.251082	0.0834908	0.017	0.410748	0.0178851	0.00788752	0.0133973	0.0309443
1843	0.452777	0.37701	0.0456509	0.0238576	0.0204368	0.0297024	0.118839	0.0969293	0.200476	0.0157068	0.0664173	0.0520298	0.0122705	0.010989	0.0170561	0.00886458	0.00441223	0.555715	0.385189	0.0482602	0.0270715	0.0558204	0.0418769	0.146081	0.109942	0.206743	0.0157603	0.177295	0.0631061	0.0160028	0.0237965	0.023571	0.00631	0.00438475	0.765011	0.425472	0.0321127	0.0443672	0.174084	0.054534	0.109579	0.215147	0.0779788	0.0154554	0.33871	0.0267507	0.00755882	0.0119003	0.0187623
1844	0.478804	0.389739	0.0480517	0.0252099	0.0196423	0.0276052	0.0916592	0.102675	0.20143	0.0157068	0.0692306	0.0520965	0.0123422	0.0110254	0.0170593	0.0088531	0.00461971	0.572911	0.396787	0.050799	0.0290888	0.0536839	0.0375577	0.113372	0.119665	0.207647	0.0157584	0.182249	0.0644586	0.0161151	0.0236613	0.0235605	0.00576944	0.00458226	0.725438	0.459266	0.0315696	0.0526039	0.173792	0.0515672	0.0987568	0.241522	0.0845318	0.0147429	0.377793	0.0212087	0.00806202	0.0141861	0.022663
1845	0.442143	0.392931	0.0431577	0.0183794	0.0228592	0.0360961	0.116045	0.0902434	0.219142	0.0157068	0.0870585	0.0521632	0.0124138	0.0110618	0.0170625	0.00884162	0.00411097	0.465494	0.398515	0.045321	0.0200646	0.0574376	0.0443166	0.139683	0.100356	0.226202	0.015743	0.226695	0.0618406	0.0159257	0.023448	0.0234027	0.00597199	0.00408185	0.747891	0.44723	0.0264616	0.0607399	0.167919	0.0480926	0.126642	0.22397	0.0804311	0.0152643	0.349364	0.0242184	0.00996783	0.0157667	0.0308747
1846	0.46133	0.40051	0.0562067	0.0184031	0.020982	0.0311414	0.103466	0.0990169	0.207125	0.0157068	0.0590469	0.0522299	0.0124855	0.0110981	0.0170657	0.00883015	0.00507928	0.569896	0.406467	0.0597976	0.0201841	0.0558268	0.0435636	0.125279	0.111958	0.213322	0.0157613	0.149045	0.0670362	0.0165623	0.0234988	0.0234539	0.00566547	0.0050293	0.800434	0.467579	0.0328723	0.0441064	0.174068	0.0552535	0.0936943	0.265934	0.0856764	0.0157787	0.308197	0.0198823	0.00863113	0.0124766	0.0330764
1847	0.465242	0.394988	0.0455299	0.0231907	0.0218171	0.0333456	0.104932	0.0999479	0.227746	0.0157068	0.0753027	0.0522966	0.0125572	0.0111345	0.0170689	0.00881867	0.00433808	0.523474	0.399087	0.047791	0.0259383	0.0562828	0.0435921	0.127107	0.113323	0.23507	0.0157494	0.190773	0.0658928	0.0169056	0.0233892	0.0235897	0.00541235	0.00429759	0.683477	0.468338	0.0299764	0.0421341	0.174128	0.0528738	0.123477	0.233281	0.0804166	0.0157436	0.383601	0.026512	0.0090538	0.0139276	0.0201873
1848	0.489464	0.392308	0.0451856	0.0227908	0.0222801	0.0345676	0.11774	0.0999757	0.247203	0.0157068	0.0733798	0.0523632	0.0126289	0.0111709	0.0170721	0.00880719	0.00476266	0.536005	0.395821	0.047459	0.0253765	0.0566379	0.044251	0.141477	0.112787	0.255683	0.0157478	0.178935	0.0681496	0.0177878	0.0238215	0.0237577	0.0054264	0.00471297	0.809027	0.452417	0.033288	0.0567053	0.175831	0.0470486	0.124786	0.257141	0.0810823	0.017466	0.377653	0.0220819	0.00703765	0.0149312	0.0289976
1849	0.479026	0.405295	0.0427897	0.0192189	0.0229433	0.0363181	0.11774	0.103596	0.207927	0.0157068	0.0780093	0.0524299	0.0127006	0.0112073	0.0170753	0.00879571	0.00378559	0.475403	0.408457	0.0448449	0.0211158	0.0572576	0.0429837	0.142659	0.117994	0.214018	0.0157419	0.186102	0.0686098	0.0182631	0.024101	0.0240698	0.00538215	0.00375328	0.749565	0.472022	0.0340764	0.0492192	0.17829	0.0496266	0.0972857	0.238698	0.0807083	0.0152058	0.3349	0.0327363	0.00925976	0.0143493	0.0359253
1850	0.484039	0.396925	0.0430606	0.0255149	0.0238401	0.0386853	0.125174	0.0888112	0.219796	0.0157068	0.0710639	0.0524966	0.0127723	0.0112436	0.0170785	0.00878423	0.00456885	0.481733	0.400394	0.0450658	0.0287102	0.0582915	0.0444833	0.172381	0.0998649	0.22638	0.0157423	0.164773	0.0768259	0.0167364	0.0235494	0.0230951	0.00581219	0.00452824	0.772246	0.482887	0.0298098	0.0568285	0.168635	0.0494283	0.0845713	0.233481	0.0785009	0.0160416	0.290535	0.0217834	0.00838159	0.0154279	0.0212741
1851	0.478861	0.390463	0.0387435	0.0237633	0.0209768	0.0311276	0.105983	0.0869471	0.217829	0.0157068	0.0723504	0.0523318	0.0127868	0.0112111	0.0171724	0.00878726	0.00433072	0.514333	0.396058	0.0403743	0.0271526	0.0562701	0.0367332	0.148313	0.0996366	0.224597	0.0157475	0.167743	0.0781365	0.0166148	0.0233596	0.0231718	0.00598678	0.00429734	0.721432	0.465585	0.029584	0.0511161	0.167393	0.0501383	0.143432	0.274973	0.0825577	0.0158751	0.358493	0.0188594	0.010002	0.014582	0.0336833
1852	0.472644	0.386371	0.0326142	0.0205242	0.0205784	0.0300761	0.0960894	0.0925951	0.208079	0.0157068	0.0784487	0.052167	0.0128013	0.0111785	0.0172664	0.0087903	0.00450277	0.488641	0.392174	0.0337555	0.0232065	0.0555599	0.0346797	0.132832	0.107696	0.214354	0.0157448	0.180925	0.080083	0.0166022	0.0230975	0.0233052	0.00605631	0.0044675	0.773364	0.438696	0.0274952	0.0406327	0.17532	0.0487387	0.0910356	0.252974	0.079718	0.015063	0.409176	0.0250432	0.00909467	0.0128414	0.0544328
1853	0.470951	0.37915	0.0411903	0.0223369	0.02184	0.0334061	0.102785	0.0931311	0.202842	0.0157068	0.0802687	0.0520022	0.0128159	0.011146	0.0173603	0.00879333	0.00395302	0.462462	0.385428	0.0429683	0.0253393	0.0572071	0.0362379	0.141284	0.107424	0.208936	0.0157407	0.182525	0.0766001	0.0161145	0.0226439	0.0232248	0.00626719	0.00392799	0.798517	0.44806	0.0309906	0.0424437	0.165147	0.0573662	0.190692	0.255053	0.0788541	0.0161652	0.407278	0.021064	0.0113195	0.0147148	0.0304351
1854	0.511023	0.389995	0.0454659	0.0229681	0.0219353	0.0336576	0.133316	0.0929126	0.193872	0.0157068	0.0580587	0.0518373	0.0128304	0.0111135	0.0174543	0.00879636	0.00485127	0.533373	0.397498	0.0476316	0.0261435	0.0583729	0.0380189	0.177602	0.103684	0.199625	0.0157475	0.122759	0.0722373	0.0161949	0.0224834	0.0236448	0.0062129	0.00481067	0.76122	0.45607	0.030446	0.0435475	0.165201	0.0537291	0.167834	0.269625	0.0740177	0.0154333	0.34099	0.032372	0.0103434	0.0162081	0.0334061
1855	0.489888	0.394767	0.0483782	0.0161673	0.0243448	0.0400173	0.10413	0.0901275	0.201039	0.0157068	0.0698296	0.0516725	0.012845	0.0110809	0.0175482	0.0087994	0.00519726	0.47486	0.400761	0.0506907	0.0175754	0.0623098	0.0400055	0.142704	0.103233	0.207157	0.0157396	0.1508	0.0744857	0.0159711	0.0220985	0.0236329	0.00597259	0.00514597	0.792648	0.478373	0.0327773	0.0451101	0.165927	0.0551792	0.133526	0.278312	0.0734462	0.0153642	0.431478	0.0303225	0.00801753	0.018314	0.0279418
1856	0.428611	0.405274	0.0470551	0.0145122	0.023148	0.0368585	0.119127	0.100274	0.205235	0.0157068	0.0683947	0.0515077	0.0128595	0.0110484	0.0176422	0.00880243	0.00464444	0.452272	0.414012	0.0492487	0.0156193	0.0589843	0.0414805	0.157515	0.113338	0.211704	0.0157476	0.160313	0.0748066	0.0158867	0.0217691	0.0234997	0.0063654	0.00460939	0.893902	0.501437	0.0345764	0.0393263	0.169888	0.0537414	0.189074	0.269018	0.0737241	0.019804	0.392656	0.0316231	0.00938707	0.0132903	0.0398587
1857	0.493784	0.403562	0.0409858	0.0171768	0.0211224	0.0315119	0.102842	0.0970155	0.22702	0.0157068	0.0741955	0.0513429	0.012874	0.0110159	0.0177361	0.00880546	0.00426458	0.460754	0.412717	0.0426222	0.019014	0.0538055	0.0339599	0.140316	0.112306	0.23527	0.0157415	0.16267	0.0743336	0.0154542	0.0215106	0.0236069	0.00637136	0.0042356	0.840579	0.434941	0.0295061	0.0556036	0.176157	0.0535205	0.0992803	0.281484	0.0814934	0.018434	0.424696	0.0280379	0.00654174	0.0171227	0.0384645
1858	0.537167	0.395599	0.0365004	0.0240802	0.0181807	0.0237474	0.105717	0.0950114	0.215607	0.0157068	0.0783714	0.051178	0.0128886	0.0109833	0.0178301	0.00880849	0.00409772	0.487054	0.40532	0.03778	0.0285009	0.048279	0.0265795	0.15106	0.111384	0.223118	0.0157444	0.171372	0.0728933	0.0152228	0.0212243	0.0236243	0.00642888	0.00407172	0.82665	0.457167	0.0300751	0.040332	0.17787	0.0529228	0.194528	0.274748	0.0732067	0.0161344	0.403565	0.0287566	0.00734071	0.0157821	0.0391811
1859	0.455993	0.403308	0.0523234	0.0200256	0.0207229	0.0304576	0.113023	0.102117	0.225416	0.0157068	0.0816607	0.0510132	0.0129031	0.0109508	0.017924	0.00881153	0.00462942	0.441874	0.41215	0.0548763	0.022539	0.0536887	0.0340306	0.155607	0.117552	0.232959	0.0157432	0.186149	0.0712328	0.0146813	0.0208003	0.0230837	0.00671606	0.00459888	0.764417	0.467549	0.0327709	0.0512604	0.166347	0.0533983	0.115673	0.309323	0.0809445	0.0168833	0.448774	0.0302704	0.00797825	0.0140726	0.0431339
1860	0.4515	0.393069	0.0449075	0.0202014	0.0224634	0.0350515	0.128352	0.104775	0.220636	0.0157068	0.0692627	0.0508484	0.0129177	0.0109183	0.0180179	0.00881456	0.00452077	0.463521	0.400888	0.0467377	0.0224355	0.0570482	0.0402448	0.169914	0.117589	0.227387	0.0157474	0.15644	0.0691349	0.0144773	0.0203948	0.0228341	0.00693118	0.00449325	0.859627	0.486698	0.0335517	0.0531465	0.170883	0.0526095	0.0982808	0.267767	0.0794828	0.0193605	0.440047	0.0330337	0.0150417	0.0168145	0.0373621
1861	0.470279	0.403216	0.0426404	0.0233065	0.0222337	0.0344453	0.105612	0.105401	0.209004	0.0157068	0.084813	0.0507281	0.0129463	0.0108486	0.0182054	0.00883919	0.00487257	0.437524	0.412237	0.0442945	0.0264556	0.0556339	0.0371814	0.143029	0.121974	0.215595	0.0157398	0.189748	0.0710693	0.0147742	0.02032	0.023558	0.0068047	0.00483921	0.850866	0.540974	0.0285925	0.0504765	0.169017	0.0491514	0.158553	0.274508	0.0813505	0.0190605	0.396653	0.0295692	0.00879229	0.0142582	0.0374707
1862	0.460039	0.370363	0.0442907	0.0229181	0.0217106	0.0330645	0.121337	0.104217	0.227111	0.0157068	0.0684076	0.0506077	0.0129749	0.010779	0.0183929	0.00886382	0.00433904	0.500237	0.37898	0.0461018	0.0258676	0.0554876	0.0399208	0.153643	0.115497	0.234657	0.0157511	0.156219	0.0714238	0.0149902	0.0200996	0.0236489	0.0070518	0.00431465	0.775679	0.494266	0.0286666	0.036591	0.170378	0.0540402	0.129655	0.265947	0.078201	0.0195557	0.481436	0.0309183	0.00796473	0.0159912	0.0279411
1863	0.460521	0.375596	0.045276	0.0234975	0.021054	0.0313315	0.117414	0.0930917	0.189749	0.0157068	0.0700822	0.0504874	0.0130035	0.0107094	0.0185803	0.00888846	0.00429603	0.537754	0.385641	0.0472255	0.0265894	0.0545765	0.0400245	0.147397	0.102003	0.195065	0.0157546	0.163515	0.0710737	0.0149272	0.0199974	0.0238193	0.00731862	0.00427588	0.808561	0.476025	0.0309996	0.0332571	0.16828	0.0511068	0.0969698	0.269138	0.0828223	0.0140387	0.358495	0.0220736	0.0123154	0.0140222	0.0416126
1864	0.470546	0.388003	0.0456707	0.0260576	0.0203015	0.0293454	0.0933199	0.101667	0.190772	0.0157068	0.0832341	0.050367	0.0130321	0.0106398	0.0187678	0.00891309	0.00470765	0.529889	0.398445	0.0476672	0.030084	0.052738	0.0367728	0.115728	0.113724	0.196211	0.015752	0.196328	0.0738354	0.0151275	0.0199516	0.0242025	0.00725892	0.00468178	0.882315	0.449568	0.027098	0.0394711	0.167199	0.0485202	0.137263	0.272798	0.0756758	0.0166629	0.366364	0.0447972	0.00706061	0.0152961	0.0314338
1865	0.465265	0.387985	0.0435679	0.0200527	0.0237753	0.0385142	0.116949	0.0894576	0.215914	0.0157068	0.0872569	0.0502467	0.0130607	0.0105702	0.0189553	0.00893772	0.00391549	0.504432	0.399558	0.0454643	0.0218735	0.0564409	0.0444857	0.127836	0.0935843	0.223018	0.015743	0.202632	0.0732108	0.015158	0.0197491	0.0245688	0.00777803	0.00390323	0.871471	0.449354	0.0308596	0.0430377	0.175766	0.0509995	0.155346	0.256484	0.0807914	0.015678	0.364939	0.0345142	0.00711391	0.0181007	0.0310968
1866	0.473615	0.400481	0.0560842	0.0190538	0.021779	0.033245	0.104061	0.0983824	0.198166	0.0157068	0.0631784	0.0501263	0.0130893	0.0105006	0.0191427	0.00896235	0.00493144	0.587272	0.414385	0.0592603	0.0209395	0.0560755	0.0434578	0.112009	0.102931	0.204065	0.0157579	0.143414	0.0783028	0.0158565	0.0194334	0.0250387	0.00801109	0.0049163	0.859219	0.501046	0.0300648	0.0509781	0.172011	0.0509784	0.133234	0.272073	0.080656	0.0164435	0.317923	0.0384964	0.0119924	0.0143416	0.0244255
1867	0.476799	0.394813	0.0454968	0.0239512	0.022579	0.0353567	0.108469	0.09921	0.221533	0.0157068	0.0761128	0.050006	0.0131179	0.010431	0.0193302	0.00898698	0.00415537	0.554486	0.407324	0.0475656	0.0268734	0.0570168	0.043538	0.114135	0.102839	0.228677	0.0157499	0.174526	0.0788417	0.0161445	0.0191471	0.0254436	0.00807465	0.00414445	0.869273	0.478769	0.0244486	0.0384893	0.169771	0.0538546	0.132994	0.278318	0.0877692	0.0165228	0.376397	0.0248256	0.00872452	0.0177537	0.0421658
1868	0.509929	0.390915	0.0466742	0.0222719	0.0226508	0.0355462	0.119704	0.101462	0.23559	0.0157068	0.0740335	0.0498856	0.0131465	0.0103614	0.0195177	0.00901162	0.00465507	0.578288	0.40265	0.0488145	0.0248149	0.0563205	0.0423424	0.125962	0.105026	0.24335	0.0157476	0.163505	0.0773076	0.0159939	0.0187417	0.0255047	0.00823318	0.00464343	0.939299	0.438489	0.0298463	0.0465608	0.182533	0.0474718	0.114504	0.284427	0.0799924	0.0160195	0.420306	0.0368341	0.00597993	0.0152715	0.0326557
1869	0.478338	0.404721	0.0418395	0.0200717	0.0235435	0.0379024	0.116393	0.105708	0.197218	0.0157068	0.0776776	0.0497653	0.0131751	0.0102917	0.0197051	0.00903625	0.00368787	0.528649	0.417119	0.0434966	0.0220852	0.0577714	0.0430797	0.125778	0.110381	0.202676	0.0157469	0.177095	0.0714038	0.0151085	0.0182379	0.0254787	0.00823254	0.00368018	0.862204	0.483806	0.0301806	0.0425161	0.17644	0.0463404	0.118953	0.296017	0.0853488	0.0171723	0.335534	0.0335768	0.00675756	0.0143421	0.0418969
1870	0.496277	0.395677	0.0425888	0.0269647	0.0244951	0.0404142	0.12641	0.088636	0.212577	0.0157068	0.076674	0.0496449	0.0132037	0.0102221	0.0198926	0.00906088	0.00449409	0.536873	0.40755	0.0442961	0.0303468	0.0580406	0.0437438	0.13956	0.0922878	0.218879	0.0157436	0.168782	0.0715568	0.0149882	0.0179307	0.0255971	0.00840859	0.00448573	0.743273	0.453509	0.027073	0.0401628	0.159731	0.0511509	0.102148	0.282843	0.0757904	0.0160987	0.416408	0.0214217	0.00858479	0.0156013	0.0337778
1871	0.495818	0.38954	0.0390596	0.025846	0.0215034	0.0325176	0.104948	0.0887504	0.210237	0.0157068	0.0772944	0.0493809	0.0133034	0.0100991	0.0200998	0.00907179	0.00430903	0.560369	0.401436	0.0404649	0.0294598	0.0535201	0.0385952	0.120885	0.0940937	0.216436	0.0157497	0.175099	0.0744915	0.0151304	0.0175163	0.0258258	0.00833281	0.00430009	0.812497	0.47619	0.030048	0.047863	0.178497	0.0537292	0.120758	0.282284	0.0759732	0.0146271	0.425654	0.042118	0.0091062	0.0149482	0.0393928
1872	0.469158	0.385927	0.0317962	0.0214293	0.0212887	0.031951	0.0952754	0.0927584	0.1998	0.0157068	0.0854348	0.0491169	0.013403	0.00997609	0.0203069	0.0090827	0.00448362	0.543097	0.396125	0.0326674	0.0237831	0.0521755	0.0382663	0.111419	0.099293	0.205027	0.0157494	0.201042	0.0754629	0.0152655	0.0168694	0.0259583	0.00822166	0.00447069	0.840364	0.436089	0.0334816	0.0419422	0.188642	0.0526672	0.108818	0.249313	0.0775458	0.0186705	0.390385	0.0367127	0.00900666	0.018639	0.0338121
1873	0.497672	0.379171	0.0430937	0.0260436	0.0225508	0.0352823	0.112097	0.095198	0.202158	0.0157068	0.0777998	0.0488529	0.0135026	0.00985307	0.0205141	0.00909362	0.00382803	0.590242	0.389363	0.0446523	0.0289933	0.0525848	0.0415043	0.12702	0.100128	0.207492	0.015748	0.175038	0.0732569	0.0151558	0.0162915	0.026147	0.00837539	0.00382029	0.724509	0.496309	0.0329947	0.0465295	0.172768	0.0473678	0.105898	0.256219	0.0793584	0.0185275	0.321918	0.021917	0.0116215	0.0140148	0.032066
1874	0.5227	0.389056	0.0456056	0.0252806	0.0229173	0.0362494	0.130585	0.0918789	0.190799	0.0157068	0.0693718	0.0485888	0.0136023	0.00973005	0.0207213	0.00910453	0.00493114	0.637241	0.400223	0.0473712	0.027979	0.0531338	0.0425956	0.141751	0.0948738	0.195598	0.0157498	0.148903	0.0747828	0.015667	0.0159959	0.0267966	0.00846475	0.00491937	0.817659	0.542797	0.0323088	0.0347306	0.171306	0.0477722	0.156993	0.25366	0.078008	0.016176	0.347201	0.0438492	0.00989814	0.0133612	0.0269782
1875	0.490622	0.393696	0.0491385	0.016434	0.0250442	0.0418635	0.100235	0.0902081	0.197921	0.0157068	0.0715199	0.0483248	0.0137019	0.00960703	0.0209284	0.00911544	0.00520986	0.599659	0.403258	0.0510811	0.017408	0.0569932	0.0491555	0.118278	0.0963853	0.202974	0.0157492	0.156293	0.0767253	0.0158698	0.0156136	0.0272746	0.00821886	0.00518945	0.803876	0.453469	0.0320654	0.0330842	0.177505	0.0548995	0.120706	0.266242	0.0860331	0.0159841	0.456461	0.0276038	0.00774077	0.0150081	0.0277598
1876	0.448756	0.401353	0.04753	0.0157336	0.0239508	0.0389775	0.119308	0.105702	0.202326	0.0157068	0.0798033	0.0480608	0.0138015	0.00948401	0.0211356	0.00912635	0.00452037	0.562726	0.412242	0.0493593	0.0166665	0.056013	0.0478472	0.134139	0.111158	0.207563	0.0157521	0.186613	0.0742217	0.015921	0.0151944	0.0276827	0.00840951	0.00450778	0.856989	0.499976	0.0259428	0.0413109	0.172665	0.0526875	0.110537	0.231981	0.0886251	0.0148366	0.371806	0.0305842	0.00883299	0.0134784	0.0388132
1877	0.490791	0.405733	0.0408301	0.0173036	0.0215685	0.0326894	0.103462	0.0972802	0.221232	0.0157068	0.0808296	0.0477968	0.0139012	0.00936099	0.0213427	0.00913726	0.00418509	0.6	0.418102	0.0422351	0.0187656	0.051949	0.0394942	0.11754	0.102689	0.227635	0.0157528	0.184902	0.0745295	0.0161434	0.0149358	0.0282863	0.00862683	0.00417843	0.799788	0.513528	0.0335904	0.0377373	0.171274	0.0515864	0.142785	0.252118	0.0813564	0.0157572	0.398928	0.0594413	0.00918861	0.0133538	0.030754
1878	0.542928	0.395305	0.0369122	0.0228323	0.0187514	0.0252538	0.103958	0.096058	0.210774	0.0157068	0.0798766	0.0475327	0.0140008	0.00923797	0.0215499	0.00914818	0.00387159	0.652613	0.407621	0.0380605	0.0262553	0.0478352	0.0307805	0.115834	0.100764	0.216755	0.015756	0.178423	0.0739656	0.0162809	0.014704	0.0288421	0.00850322	0.00386315	0.825888	0.510713	0.0301425	0.0403919	0.174569	0.0522214	0.0904558	0.25493	0.0850883	0.0170335	0.407043	0.0310179	0.0160818	0.0161989	0.0354319
1879	0.468164	0.405923	0.0534461	0.0207402	0.0214642	0.0324141	0.12307	0.107209	0.219781	0.0157068	0.082509	0.0472687	0.0141004	0.00911495	0.0217571	0.00915909	0.00467284	0.561935	0.417253	0.0557644	0.0230165	0.0530845	0.0411441	0.124317	0.108448	0.225846	0.015756	0.19549	0.0733099	0.0163939	0.0142835	0.0289045	0.00849318	0.00465795	0.830821	0.499878	0.0284347	0.0482416	0.178716	0.0478552	0.137815	0.302551	0.0836309	0.0168762	0.374592	0.0308155	0.0139251	0.0151257	0.0282444
1880	0.451162	0.393023	0.044069	0.0200006	0.0232814	0.0372106	0.129439	0.103183	0.211042	0.0157068	0.0833435	0.0470047	0.0142001	0.00899193	0.0219642	0.00917	0.00445047	0.539575	0.401748	0.0456222	0.0217963	0.0552872	0.0477341	0.117083	0.101348	0.21623	0.0157542	0.197985	0.0749613	0.017174	0.0140881	0.0292688	0.00842112	0.00443326	0.816227	0.45907	0.0288497	0.0462289	0.168716	0.0532378	0.127013	0.26233	0.076598	0.0198083	0.342728	0.0375666	0.00486504	0.0130354	0.0272144
1881	0.488857	0.403296	0.0438731	0.0237836	0.022792	0.0359187	0.108572	0.103672	0.202848	0.0157068	0.0875051	0.0466167	0.0142082	0.00889885	0.0220753	0.00917592	0.00473111	0.553839	0.411055	0.0453869	0.0264677	0.0528191	0.0429482	0.105638	0.103787	0.207474	0.0157488	0.199605	0.0786303	0.0176979	0.0139376	0.029507	0.00833943	0.00470894	0.858263	0.518688	0.0319478	0.0390515	0.176202	0.0475847	0.0868298	0.257636	0.0836949	0.0174836	0.365714	0.0272315	0.0194701	0.0123945	0.0251033
1882	0.471097	0.372557	0.0438491	0.0224468	0.0224535	0.0350254	0.118402	0.103528	0.220875	0.0157068	0.070758	0.0462286	0.0142163	0.00880578	0.0221865	0.00918184	0.00425182	0.592655	0.379141	0.0453204	0.024787	0.05359	0.0458216	0.111475	0.102533	0.226119	0.0157603	0.160939	0.0770016	0.0174826	0.0136564	0.029288	0.00831137	0.00423224	0.791768	0.499797	0.028211	0.0320384	0.18096	0.0509393	0.110655	0.294143	0.0841985	0.0176208	0.434965	0.0404323	0.0204276	0.0137602	0.0316309
1883	0.46706	0.375535	0.0458602	0.0226663	0.0219376	0.0336635	0.109327	0.0936689	0.1845	0.0157068	0.0757789	0.0458406	0.0142244	0.0087127	0.0222976	0.00918776	0.00419908	0.588481	0.382365	0.0474551	0.0251572	0.0526239	0.0438461	0.104094	0.0928796	0.188088	0.0157597	0.17578	0.0768091	0.0172933	0.0133743	0.0292166	0.00840065	0.00418141	0.834028	0.528765	0.0247659	0.0340432	0.174821	0.051678	0.106096	0.266649	0.0797344	0.0206061	0.513341	0.0270875	0.00749286	0.0137657	0.0349011
1884	0.498626	0.387824	0.046843	0.0268639	0.0209228	0.0309852	0.102257	0.0993865	0.189474	0.0157068	0.0768026	0.0454526	0.0142326	0.00861963	0.0224087	0.00919368	0.0048184	0.636805	0.394501	0.048473	0.0306237	0.0502648	0.0400761	0.0968684	0.0979985	0.192975	0.0157603	0.17705	0.0773936	0.0172221	0.0130845	0.028954	0.00846658	0.00479573	0.817339	0.514737	0.0280327	0.0445427	0.171409	0.0494541	0.114888	0.238265	0.0814017	0.0158186	0.531484	0.0222774	0.00837773	0.0138922	0.0315012
1885	0.461807	0.39524	0.0424443	0.020196	0.0245915	0.0406686	0.116191	0.0883218	0.205943	0.0157068	0.0882946	0.0450645	0.0142407	0.00852655	0.0225198	0.0091996	0.00379168	0.587383	0.401938	0.0437957	0.0216531	0.0530383	0.0515197	0.107888	0.0869073	0.210011	0.0157533	0.209269	0.0769848	0.0172713	0.0128534	0.0291482	0.00865862	0.00378088	0.732148	0.492506	0.0330495	0.0458198	0.177094	0.0530872	0.143776	0.266788	0.0907277	0.0154609	0.488201	0.023936	0.0125107	0.0151599	0.0355489
1886	0.485208	0.401864	0.0574756	0.0185441	0.0224618	0.0350473	0.105043	0.0956757	0.191225	0.0157068	0.0707443	0.0446765	0.0142488	0.00843348	0.0226309	0.00920551	0.00483815	0.681678	0.408456	0.0598689	0.0200521	0.0524432	0.0476729	0.0974516	0.0934867	0.194344	0.0157653	0.161195	0.0758521	0.0170966	0.0125024	0.0289259	0.00868369	0.00481954	0.839801	0.485254	0.0307789	0.0404853	0.179439	0.0495517	0.138782	0.246466	0.0867965	0.0281998	0.409533	0.0393487	0.00708597	0.0161661	0.0358674
1887	0.48969	0.394822	0.0456421	0.0244132	0.0234121	0.0375555	0.109346	0.0959865	0.210454	0.0157068	0.0758231	0.0442885	0.014257	0.0083404	0.022742	0.00921143	0.00394153	0.66883	0.401193	0.0471134	0.0271295	0.0539362	0.0489998	0.0995941	0.0933782	0.214237	0.015762	0.172233	0.0737628	0.0169464	0.0122382	0.029027	0.00867504	0.00392858	0.840891	0.545536	0.0302088	0.050385	0.173873	0.0467842	0.179627	0.20787	0.083317	0.0171445	0.354272	0.0246936	0.0118127	0.0130116	0.0299319
1888	0.501665	0.390082	0.0452265	0.0232092	0.0232906	0.0372349	0.125583	0.0981511	0.218927	0.0157068	0.0784008	0.0439005	0.0142651	0.00824733	0.0228532	0.00921735	0.00468137	0.674532	0.396329	0.0465981	0.0258325	0.0537371	0.0470243	0.096592	0.091647	0.222772	0.0157609	0.176863	0.0713021	0.0165043	0.0118452	0.0286046	0.00872135	0.0046629	0.937561	0.486885	0.0285749	0.0395962	0.171298	0.05131	0.0849099	0.243151	0.0865361	0.0169502	0.373923	0.0263256	0.00723107	0.0147482	0.0400748
1889	0.505384	0.403267	0.0422726	0.0211871	0.0244727	0.0403549	0.118904	0.100023	0.185561	0.0157068	0.0811374	0.0435124	0.0142732	0.00815426	0.0229643	0.00922327	0.00351369	0.657314	0.410628	0.0435029	0.0234177	0.0550795	0.0473706	0.0936939	0.094087	0.188606	0.0157575	0.179638	0.0733441	0.0172645	0.0117497	0.0296055	0.00872706	0.00350346	0.8671	0.504609	0.0281116	0.034442	0.174596	0.0465098	0.0898822	0.246374	0.0801618	0.0158323	0.373632	0.0221033	0.0116045	0.0125075	0.0336229
1890	0.507968	0.394713	0.0436827	0.0263969	0.0249307	0.0415638	0.127678	0.0851472	0.201485	0.0157068	0.0799192	0.0431244	0.0142814	0.00806118	0.0230754	0.00922919	0.00458223	0.665494	0.401623	0.0449268	0.0300468	0.0573383	0.0478882	0.106365	0.0819227	0.204881	0.0157577	0.173876	0.0716768	0.0168775	0.0113767	0.0292339	0.00877434	0.00456619	0.767732	0.51067	0.0294326	0.0378655	0.16169	0.0523292	0.114431	0.231908	0.0883408	0.0233822	0.370709	0.0457354	0.0072989	0.0138944	0.0361312
1891	0.494171	0.388739	0.0403673	0.0266754	0.0221372	0.0341906	0.105261	0.0836092	0.201388	0.0157068	0.0818521	0.0426952	0.014302	0.00797622	0.0230243	0.00921745	0.00408868	0.670685	0.396744	0.0414206	0.0311255	0.0542553	0.0419556	0.100498	0.0827858	0.204959	0.0157638	0.184269	0.0723052	0.0170067	0.011159	0.029243	0.00878397	0.00407722	0.844229	0.602819	0.0361952	0.0437183	0.169361	0.0540995	0.133375	0.295559	0.0904676	0.017302	0.344643	0.0261596	0.00513518	0.0139759	0.0217532
1892	0.490229	0.385842	0.03256	0.0208427	0.0217462	0.0331585	0.0978329	0.0919312	0.193683	0.0157068	0.0845146	0.042266	0.0143227	0.00789125	0.0229731	0.00920571	0.00445595	0.661218	0.394655	0.0332453	0.0237453	0.0551638	0.0417738	0.101309	0.0934998	0.197178	0.0157643	0.190749	0.0716886	0.0169356	0.0109688	0.0291774	0.00882194	0.0044448	0.91772	0.530407	0.0309477	0.042962	0.174359	0.0489187	0.160075	0.261354	0.081492	0.0165194	0.379715	0.0272499	0.0100559	0.0129398	0.0286098
1893	0.492037	0.378859	0.0426337	0.0257833	0.0231281	0.036806	0.109884	0.0906282	0.189991	0.0157068	0.0826943	0.0418368	0.0143433	0.00780629	0.0229219	0.00919397	0.003815	0.656519	0.386993	0.0437925	0.0299279	0.0584244	0.0462989	0.113496	0.0919609	0.193381	0.0157616	0.181122	0.0726951	0.0172412	0.0108099	0.0292725	0.00878618	0.003806	0.89741	0.528717	0.0320285	0.0467621	0.180873	0.0480518	0.166093	0.243617	0.0806971	0.0155667	0.351768	0.0351837	0.01079	0.0125568	0.030499
1894	0.536718	0.388578	0.0445686	0.0250396	0.0233706	0.037446	0.134546	0.0875276	0.182111	0.0157068	0.076714	0.0414075	0.014364	0.00772133	0.0228708	0.00918223	0.00487905	0.711878	0.397737	0.0458772	0.0289631	0.0581534	0.045821	0.141525	0.088989	0.185408	0.0157582	0.155936	0.0735742	0.0176468	0.0106919	0.0297362	0.00883798	0.00486688	0.917377	0.562676	0.033893	0.0406358	0.179019	0.0567268	0.166705	0.256701	0.0864896	0.0161991	0.371534	0.0358103	0.0136452	0.0128853	0.0471266
1895	0.524844	0.393334	0.0496477	0.0181389	0.0258165	0.043902	0.110005	0.0894071	0.188126	0.0157068	0.0735334	0.0409783	0.0143847	0.00763637	0.0228196	0.00917049	0.00508756	0.686113	0.401556	0.0511472	0.0199819	0.0634189	0.0539866	0.123313	0.0927005	0.191475	0.015757	0.142396	0.0758283	0.0177327	0.010376	0.0293471	0.00879265	0.00507314	0.820749	0.523255	0.0360304	0.0339419	0.172642	0.0527331	0.101968	0.284975	0.079298	0.0136144	0.294433	0.0345888	0.0105915	0.0131269	0.0281098
1896	0.434758	0.403771	0.0475298	0.0151291	0.0243083	0.0399211	0.119664	0.0994609	0.18754	0.0157068	0.0814745	0.0405491	0.0144053	0.0075514	0.0227685	0.00915876	0.00428389	0.594434	0.413289	0.048866	0.0164373	0.0633303	0.0559129	0.137412	0.103983	0.190983	0.0157665	0.181751	0.0753938	0.0177048	0.0101499	0.02939	0.00874442	0.00427236	0.839094	0.498027	0.0362948	0.0394531	0.182925	0.0457981	0.117777	0.250789	0.0732129	0.0170296	0.304141	0.0395276	0.00808976	0.0132789	0.0256346
1897	0.518599	0.401294	0.0414163	0.0187969	0.0222336	0.0344451	0.10505	0.0933334	0.207948	0.0157068	0.0819799	0.0401199	0.014426	0.00746644	0.0227173	0.00914702	0.00414515	0.688566	0.410663	0.0424073	0.0210746	0.0567174	0.0450538	0.13379	0.10142	0.212319	0.0157603	0.168353	0.0760256	0.0176679	0.00996629	0.0292971	0.00871968	0.00413487	0.90159	0.502082	0.0297796	0.0485145	0.180279	0.0462228	0.0995923	0.248312	0.0820004	0.0177332	0.389205	0.0226927	0.0110558	0.0131576	0.0300278
1898	0.545456	0.395758	0.0362728	0.0224258	0.019578	0.0274356	0.0977416	0.0921943	0.200728	0.0157068	0.0832526	0.0396907	0.0144466	0.00738148	0.0226662	0.00913528	0.00387529	0.734023	0.406128	0.0370508	0.0260916	0.0500054	0.0355747	0.126396	0.101157	0.204927	0.0157622	0.169538	0.0775752	0.0178762	0.00982618	0.0291714	0.00878966	0.00386889	0.731359	0.576287	0.0318285	0.038247	0.185324	0.0452756	0.101132	0.215174	0.0899557	0.0223573	0.392157	0.0420379	0.014021	0.0121759	0.0289693
1899	0.477997	0.400711	0.0533054	0.020891	0.0225126	0.0351813	0.126091	0.104889	0.204899	0.0157068	0.0793497	0.0392615	0.0144673	0.00729651	0.022615	0.00912354	0.00463216	0.658272	0.411764	0.0549636	0.0235868	0.0578072	0.0489904	0.164561	0.114307	0.209131	0.0157644	0.165013	0.0734123	0.0174525	0.0095721	0.0286398	0.00891002	0.00462773	0.848197	0.551767	0.0279228	0.0397276	0.17463	0.0548007	0.11052	0.246638	0.0814124	0.0158257	0.432851	0.0242943	0.0115782	0.0126014	0.0369249
1900	0.473512	0.389036	0.0458595	0.0205366	0.024175	0.0395692	0.129676	0.0974968	0.201797	0.0157068	0.0773826	0.0388322	0.014488	0.00721155	0.0225639	0.0091118	0.00437388	0.648194	0.398887	0.047061	0.0229507	0.061345	0.0556375	0.168937	0.105271	0.205838	0.0157635	0.157816	0.0724995	0.0174555	0.00941399	0.0284832	0.00887771	0.00436873	0.853648	0.49994	0.02989	0.0394957	0.185992	0.0549543	0.200161	0.270112	0.0785164	0.0216604	0.522268	0.0259839	0.0084783	0.0134946	0.0366959
1901	0.486605	0.385123	0.0439109	0.0264305	0.0236043	0.0380628	0.0997939	0.0999673	0.198874	0.0157068	0.090392	0.0380884	0.0144315	0.00709002	0.0224775	0.00910039	0.00456186	0.633638	0.395083	0.0450026	0.0307186	0.0587919	0.0501154	0.130373	0.110514	0.202898	0.015757	0.183402	0.0721669	0.0172567	0.00917068	0.0282447	0.00890881	0.0045588	0.826239	0.542748	0.0321395	0.0474077	0.17415	0.0517308	0.147309	0.220569	0.0899642	0.0153518	0.413416	0.0229035	0.0153725	0.0121085	0.0279986
1902	0.482492	0.378951	0.0433433	0.0220816	0.0235487	0.037916	0.106532	0.0983076	0.204545	0.0157068	0.0690366	0.0373445	0.014375	0.00696848	0.0223912	0.00908897	0.0041367	0.686983	0.389503	0.0444121	0.0249364	0.0611454	0.0552062	0.141399	0.108569	0.208753	0.0157683	0.136744	0.0710651	0.0173206	0.00893901	0.027978	0.00897436	0.0041369	0.801186	0.52015	0.0360369	0.0358351	0.173046	0.0485654	0.13056	0.231924	0.0831092	0.0156571	0.351589	0.0282631	0.00809861	0.0125604	0.0352264
1903	0.470231	0.367088	0.0465562	0.0246555	0.0224619	0.0350474	0.104757	0.0878263	0.181655	0.0157068	0.0752159	0.0366007	0.0143185	0.00684695	0.0223049	0.00907756	0.00414456	0.673727	0.377347	0.0477515	0.0283643	0.059049	0.0509679	0.138979	0.0959964	0.184825	0.015775	0.158798	0.0686866	0.016914	0.00864824	0.0273087	0.00902824	0.00414716	0.827797	0.555448	0.0295889	0.0363582	0.169392	0.0491765	0.093586	0.253643	0.0995896	0.02774	0.357801	0.0302373	0.00727526	0.0131301	0.0277692
1904	0.48932	0.385351	0.0447562	0.0278802	0.021558	0.0326617	0.121558	0.0914514	0.184098	0.0157068	0.0832083	0.0358568	0.0142621	0.00672542	0.0222185	0.00906615	0.00430371	0.689229	0.397066	0.0458644	0.0327487	0.0560591	0.0464433	0.165405	0.0999928	0.187453	0.0157708	0.175982	0.0685018	0.0173096	0.00847692	0.02745	0.00900874	0.00430624	0.866879	0.53811	0.0331602	0.0365997	0.160644	0.0502194	0.11342	0.231888	0.0827497	0.0189781	0.415453	0.0481877	0.0203304	0.0107404	0.0254185
1905	0.487976	0.384207	0.0556431	0.0193464	0.0253207	0.0425932	0.107941	0.0830641	0.2034	0.0157068	0.0894124	0.035113	0.0142056	0.00660389	0.0221322	0.00905473	0.00399373	0.656941	0.395423	0.0573025	0.0213241	0.0636399	0.0590204	0.147737	0.0910405	0.207436	0.0157632	0.184045	0.067455	0.0170647	0.00822847	0.0269874	0.00904669	0.00399823	0.941509	0.532578	0.0346795	0.0448431	0.176245	0.0542095	0.125488	0.260026	0.0919944	0.0157808	0.405504	0.027155	0.00821785	0.0103829	0.0255414
1906	0.49886	0.379543	0.0578136	0.0205356	0.0226694	0.0355953	0.106387	0.0914846	0.189419	0.0157068	0.076014	0.0343691	0.0141491	0.00648236	0.0220459	0.00904332	0.00441197	0.725195	0.391072	0.0595302	0.0229019	0.0597786	0.0532822	0.145245	0.101194	0.192905	0.0157725	0.155088	0.066064	0.0169776	0.00799671	0.0266932	0.00899334	0.00441555	0.877355	0.560112	0.0333731	0.0513962	0.180857	0.0554261	0.108071	0.233957	0.0900687	0.0161872	0.294714	0.0357734	0.0104359	0.0117143	0.0256363
1907	0.501843	0.397271	0.0449854	0.0242984	0.0242696	0.0398189	0.118369	0.0887383	0.212989	0.0157068	0.0684006	0.0336253	0.0140926	0.00636083	0.0219595	0.00903191	0.00378943	0.747397	0.40899	0.0459343	0.027257	0.0638981	0.0619646	0.162956	0.0970595	0.216991	0.0157733	0.133877	0.0622515	0.0163854	0.00769635	0.0258977	0.00898425	0.00379172	0.872518	0.58005	0.0331891	0.0337688	0.17735	0.0568457	0.0986523	0.234462	0.0899078	0.0178162	0.309169	0.0308035	0.00914883	0.0113653	0.0235857
1908	0.526929	0.389793	0.0450451	0.0233737	0.024389	0.0401339	0.120652	0.0954325	0.204721	0.0157068	0.0772188	0.0328814	0.0140362	0.00623929	0.0218732	0.00902049	0.00456832	0.757998	0.401871	0.046072	0.0260993	0.0629128	0.0595887	0.167901	0.105439	0.208791	0.0157652	0.148085	0.0629743	0.0170048	0.00762158	0.0264143	0.00898928	0.00457306	0.89334	0.542636	0.0347462	0.0332474	0.163795	0.0483499	0.214169	0.232869	0.0865488	0.0147026	0.347452	0.0251685	0.0103485	0.0107327	0.0392736
1909	0.504171	0.414857	0.0408109	0.0212697	0.025	0.0417467	0.109711	0.0888948	0.199866	0.0157068	0.0774214	0.0321375	0.0139797	0.00611776	0.0217868	0.00900908	0.00348204	0.738547	0.428102	0.0416055	0.0233343	0.0654996	0.0646588	0.151301	0.0980631	0.203556	0.0157666	0.149782	0.0608975	0.0166549	0.00737427	0.0258861	0.00898117	0.00348486	0.880452	0.575999	0.032142	0.0442988	0.173551	0.0472912	0.119634	0.247793	0.0934257	0.01693	0.333293	0.0317859	0.00724868	0.00993871	0.0289569
1910	0.520595	0.405274	0.0433175	0.0274004	0.0252979	0.042533	0.130205	0.0809518	0.204612	0.0157068	0.0778576	0.0313937	0.0139232	0.00599623	0.0217005	0.00899767	0.00455584	0.759067	0.417465	0.0441685	0.0307159	0.0675565	0.0672845	0.181917	0.0876543	0.208218	0.0157648	0.147195	0.0568782	0.0161993	0.00712483	0.0253727	0.00899746	0.00456159	0.936064	0.559021	0.0292403	0.0468013	0.17345	0.0535974	0.122454	0.244373	0.0903462	0.016193	0.411356	0.033958	0.00853228	0.00943161	0.0215188
1911	0.507135	0.400231	0.0397512	0.0265872	0.0226846	0.0356354	0.104306	0.080182	0.202718	0.0157068	0.0857531	0.0308974	0.0138038	0.00587091	0.0217108	0.00899834	0.00388985	0.75132	0.413501	0.0404748	0.0299679	0.0621028	0.0576096	0.145605	0.0883614	0.206489	0.015768	0.171357	0.0571865	0.0161275	0.00694774	0.0254507	0.00900706	0.00389537	0.929313	0.583204	0.0316512	0.0448828	0.179822	0.0512172	0.101708	0.226582	0.0882245	0.0156793	0.319894	0.0139458	0.0135305	0.00889115	0.0272055
1912	0.49006	0.398949	0.031699	0.0224078	0.022378	0.0348262	0.0970402	0.0859061	0.192092	0.0157068	0.0883061	0.0304011	0.0136843	0.0057456	0.021721	0.00899902	0.00443818	0.738289	0.412809	0.0321499	0.0247846	0.0621081	0.0578552	0.133781	0.095465	0.19544	0.0157712	0.183742	0.0559912	0.0158323	0.00672835	0.0252443	0.00904787	0.00444806	0.86126	0.494938	0.0303547	0.0399525	0.169099	0.0498834	0.127195	0.243272	0.0851462	0.0181747	0.375126	0.0215561	0.00746893	0.00896592	0.0243892
1913	0.524243	0.363242	0.0429572	0.0270727	0.0238856	0.0388053	0.10816	0.085208	0.194288	0.0157068	0.077383	0.0299048	0.0135649	0.00562028	0.0217313	0.0089997	0.00381855	0.786912	0.374279	0.0437461	0.0302324	0.0654215	0.0648215	0.150597	0.0938865	0.197559	0.0157682	0.14891	0.0542052	0.0155391	0.00651197	0.024993	0.00905965	0.00382626	0.748422	0.575936	0.0303735	0.0516311	0.172217	0.0492295	0.26693	0.226181	0.0875789	0.0170142	0.402552	0.0234833	0.00937957	0.0102708	0.0255325
1914	0.553339	0.371422	0.0437446	0.0241916	0.0241067	0.0393889	0.140162	0.0798994	0.195926	0.0157068	0.0754772	0.0294085	0.0134454	0.00549496	0.0217415	0.00900037	0.00480782	0.812484	0.383742	0.0446134	0.0266758	0.0650844	0.0644183	0.205268	0.0871149	0.199459	0.0157633	0.13538	0.0537785	0.0158982	0.00639424	0.0254297	0.00909009	0.00482243	0.86486	0.521737	0.0356661	0.0320717	0.171821	0.0442658	0.142426	0.222383	0.0824626	0.0161212	0.348546	0.0224355	0.00789414	0.0102444	0.0234174
1915	0.513615	0.39167	0.0435903	0.0177852	0.0258183	0.0439067	0.118617	0.0850087	0.189198	0.0157068	0.0753426	0.0289123	0.013326	0.00536965	0.0217518	0.00900105	0.00493823	0.749304	0.405176	0.0444246	0.0189715	0.0699778	0.0744256	0.172463	0.0943691	0.192497	0.0157644	0.137252	0.0536919	0.015764	0.00620912	0.0253539	0.00907567	0.00495333	0.84315	0.528034	0.0314761	0.0464978	0.167948	0.0581291	0.0900458	0.269708	0.0928008	0.014511	0.29627	0.0278231	0.00936299	0.0103861	0.0293734
1916	0.462072	0.393927	0.0475921	0.0157432	0.0246789	0.0408993	0.12186	0.0926015	0.20986	0.0157068	0.0657319	0.028416	0.0132065	0.00524433	0.0217621	0.00900173	0.00414295	0.72306	0.407758	0.0485214	0.016651	0.0704902	0.0756171	0.17476	0.102842	0.21365	0.015777	0.125035	0.0513923	0.015302	0.0059858	0.024959	0.00907078	0.004153	0.853438	0.533117	0.0273744	0.0407944	0.177115	0.0572283	0.147719	0.24282	0.0947912	0.0165017	0.348467	0.0351842	0.0071278	0.00927476	0.0237005
1917	0.516585	0.401382	0.0411324	0.0184849	0.0229931	0.0364496	0.106293	0.0869718	0.219064	0.0157068	0.0818542	0.0279197	0.0130871	0.00511901	0.0217723	0.00900241	0.00402215	0.766343	0.415309	0.0417933	0.0198775	0.0632159	0.0605898	0.151247	0.0969175	0.223057	0.0157647	0.154703	0.0506113	0.0150002	0.00578505	0.0246879	0.00908242	0.0040327	0.908433	0.567579	0.0303997	0.0482173	0.178471	0.0499866	0.170116	0.249845	0.0996202	0.0153135	0.354712	0.0242059	0.010073	0.0096461	0.0278383
1918	0.553528	0.402303	0.0364832	0.023045	0.020211	0.0291064	0.124581	0.0878311	0.199429	0.0157068	0.0750448	0.0274234	0.0129676	0.0049937	0.0217826	0.00900308	0.00375487	0.84419	0.417056	0.0369928	0.0254655	0.0551572	0.046662	0.182032	0.0973961	0.202696	0.015766	0.136095	0.0487785	0.0147769	0.00560684	0.0245716	0.00908881	0.0037643	0.933181	0.577355	0.0341407	0.0544959	0.181649	0.0509529	0.183282	0.227502	0.112837	0.0230644	0.348249	0.0463499	0.00391151	0.00984297	0.0243412
1919	0.49455	0.41204	0.0537206	0.0237353	0.0231915	0.0369732	0.138818	0.0970223	0.208649	0.0157068	0.0707847	0.0269271	0.0128482	0.00486838	0.0217928	0.00900376	0.0042951	0.768161	0.429141	0.0549701	0.0258062	0.0639859	0.0645633	0.212504	0.1097	0.212683	0.0157706	0.132349	0.0493642	0.0153616	0.0055351	0.0253291	0.0091146	0.00430971	0.94191	0.590831	0.0290774	0.0348866	0.16831	0.0454334	0.119805	0.207932	0.105289	0.0155917	0.328364	0.0222842	0.00772062	0.00949018	0.0217994
1920	0.50293	0.413387	0.0417996	0.0153578	0.0246788	0.0408991	0.14071	0.0970117	0.201404	0.0157068	0.0689013	0.0264308	0.0127287	0.00474306	0.0218031	0.00900444	0.00417262	0.766833	0.428548	0.0424691	0.0161214	0.0659132	0.07101	0.211506	0.108442	0.204766	0.015766	0.124738	0.0476778	0.0149068	0.00531468	0.0247793	0.0090797	0.00418392	0.862205	0.59226	0.0334028	0.0516591	0.172397	0.052661	0.155884	0.234901	0.093374	0.0191084	0.299734	0.0438346	0.00971017	0.00792369	0.020581
1921	0.521741	0.388957	0.0450169	0.0180935	0.0236327	0.0381379	0.111078	0.0836677	0.197931	0.0157068	0.09461	0.0263549	0.0125817	0.00467035	0.0217123	0.00899992	0.00400901	0.739027	0.403513	0.0458884	0.0192141	0.0613429	0.0616705	0.168799	0.0949831	0.201677	0.015756	0.179556	0.0512071	0.0155269	0.00530882	0.0253804	0.00906898	0.00402037	0.894547	0.551641	0.0382396	0.0457848	0.17797	0.0524171	0.14684	0.222633	0.0891016	0.0158863	0.298757	0.0187848	0.00754626	0.00916488	0.0235339
1922	0.497863	0.397116	0.0423749	0.0224908	0.023203	0.0370035	0.108845	0.0854542	0.172766	0.0157068	0.0844529	0.0262789	0.0124346	0.00459764	0.0216215	0.0089954	0.00421911	0.741202	0.41202	0.0431233	0.0240389	0.0596632	0.0619273	0.164156	0.0971497	0.175549	0.0157633	0.163398	0.0512551	0.0153415	0.00520683	0.0251689	0.00904278	0.00423017	0.911958	0.540506	0.0258176	0.0323123	0.178448	0.0461099	0.145181	0.204819	0.0979155	0.016528	0.329827	0.0288551	0.0100933	0.00858805	0.0295793
1923	0.529428	0.404215	0.0481098	0.0269329	0.0261336	0.044739	0.106809	0.106631	0.214997	0.0157068	0.0738509	0.0262029	0.0122876	0.00452493	0.0215308	0.00899089	0.00407164	0.762054	0.416898	0.0488773	0.0287369	0.0624674	0.0718328	0.154857	0.122395	0.218443	0.0157564	0.129649	0.0474164	0.0139968	0.00498164	0.0239095	0.0090543	0.00408207	0.915115	0.522325	0.0328231	0.0406426	0.175662	0.04843	0.162751	0.216564	0.0953884	0.0217337	0.350165	0.0324648	0.00761257	0.00885135	0.0243482
1924	0.504582	0.378889	0.0410046	0.0226332	0.0251156	0.0420519	0.111856	0.0835107	0.196796	0.0157068	0.0766483	0.026127	0.0121405	0.00445222	0.02144	0.00898637	0.00364158	0.72919	0.390695	0.0415893	0.0240111	0.0622383	0.0683458	0.165819	0.0934011	0.199869	0.0157605	0.13925	0.0487335	0.0141502	0.0049266	0.0240079	0.00902566	0.00364898	0.939456	0.581288	0.02792	0.055179	0.171347	0.0454382	0.112216	0.213315	0.0919239	0.0299598	0.321681	0.0275682	0.00603787	0.00855103	0.0174752
1925	0.479805	0.400408	0.0540552	0.0292034	0.0237122	0.0383478	0.0978057	0.0808546	0.206113	0.0157068	0.0829801	0.026051	0.0119935	0.00437951	0.0213492	0.00898186	0.0041811	0.699684	0.414155	0.0550403	0.0316957	0.0604776	0.0627768	0.143106	0.0910126	0.209438	0.0157638	0.15837	0.0488079	0.0138406	0.00481989	0.0237271	0.00903041	0.00419187	0.891869	0.550393	0.0332346	0.0311893	0.172937	0.0516472	0.115504	0.204044	0.0922332	0.0152533	0.332198	0.0398718	0.00626902	0.0085012	0.0216358
1926	0.52193	0.399464	0.048879	0.0158449	0.026071	0.0445735	0.101497	0.0784472	0.170566	0.0157068	0.0713906	0.025975	0.0118464	0.00430679	0.0212585	0.00897734	0.0036765	0.756238	0.412887	0.0496568	0.0164405	0.0625131	0.0712412	0.149604	0.0879332	0.172785	0.0157581	0.122914	0.0480219	0.0134976	0.00470968	0.0234642	0.00905746	0.00368652	0.916307	0.550159	0.0321085	0.0415613	0.179305	0.0538079	0.128496	0.190584	0.0957485	0.0154091	0.306701	0.0250082	0.00650603	0.00869578	0.0338991
1927	0.526506	0.404333	0.0524761	0.0184056	0.0239567	0.0389929	0.0906631	0.0905155	0.191287	0.0157068	0.0747131	0.0258991	0.0116994	0.00423408	0.0211677	0.00897282	0.00393755	0.780602	0.419137	0.0534101	0.0193964	0.0618703	0.0629105	0.12892	0.103042	0.194225	0.0157633	0.133595	0.0489339	0.0136062	0.00464539	0.0235613	0.00902973	0.00394796	0.962658	0.542824	0.0308278	0.0457031	0.176335	0.0516263	0.11619	0.193954	0.0865552	0.0204946	0.374973	0.028172	0.00833954	0.00895555	0.0240033
1928	0.495073	0.421069	0.0535627	0.0213878	0.0245758	0.0406272	0.0934215	0.0890466	0.189726	0.0157068	0.0861851	0.0258231	0.0115523	0.00416137	0.0210769	0.00896831	0.00329863	0.711569	0.437663	0.0545841	0.0226872	0.0639937	0.0655127	0.131873	0.100767	0.192716	0.015762	0.16271	0.0489516	0.0136666	0.00457969	0.0237221	0.00903303	0.00330623	0.900072	0.599294	0.0320832	0.044337	0.177035	0.0505215	0.225081	0.232611	0.0986965	0.0149484	0.306271	0.0272937	0.0116639	0.00899543	0.0213634
1929	0.484792	0.417169	0.0425041	0.0277718	0.0240984	0.039367	0.116096	0.0839621	0.219783	0.0157068	0.0692095	0.0257471	0.0114053	0.00408866	0.0209862	0.00896379	0.00348458	0.731598	0.432911	0.0431104	0.0299216	0.06475	0.0662056	0.163033	0.0922558	0.223549	0.0157706	0.125801	0.0475257	0.0133934	0.00447602	0.0234744	0.00899672	0.00349077	0.963076	0.529138	0.03416	0.0429428	0.178553	0.0476488	0.0984518	0.236168	0.0945664	0.0156973	0.318564	0.0272217	0.00522411	0.00991922	0.0201597
1930	0.540877	0.416098	0.0497799	0.0211229	0.0238585	0.0387337	0.128367	0.0873787	0.240136	0.0157068	0.0697581	0.0256712	0.0112582	0.00401595	0.0208954	0.00895928	0.00374632	0.791918	0.432929	0.0507237	0.0224034	0.0621091	0.0607147	0.189482	0.0972669	0.245171	0.015765	0.121358	0.0494982	0.0138762	0.00444843	0.0239511	0.00899683	0.00375417	0.93735	0.55999	0.0290228	0.0398217	0.167604	0.0496147	0.112799	0.248171	0.0843621	0.022307	0.344898	0.0302565	0.0155056	0.00876372	0.0273951
1931	0.47185	0.412591	0.0500243	0.021077	0.0226363	0.0355079	0.113123	0.0867806	0.200435	0.0157068	0.0717235	0.0260276	0.0111695	0.00407754	0.0208545	0.00895194	0.00401308	0.725198	0.43197	0.051104	0.0223871	0.0615875	0.059105	0.168057	0.0984246	0.204434	0.0157781	0.137394	0.0532698	0.0144468	0.0045874	0.0244985	0.00899178	0.00402317	0.786819	0.554923	0.0297308	0.0422987	0.169902	0.042703	0.10455	0.200321	0.097828	0.0147658	0.268233	0.0214081	0.00736759	0.00857694	0.0221716
1932	0.53383	0.415651	0.0591227	0.0222619	0.0247882	0.0411878	0.103931	0.0843066	0.201543	0.0157068	0.0726531	0.026384	0.0110808	0.00413913	0.0208135	0.00894459	0.00322165	0.759908	0.435659	0.0607582	0.0236074	0.0634505	0.0625654	0.155604	0.0967982	0.205988	0.0157633	0.127437	0.0566816	0.01491	0.00472225	0.025008	0.00896375	0.00322764	0.773057	0.5257	0.0297982	0.043503	0.159253	0.0441202	0.183588	0.218572	0.0964729	0.0189903	0.295149	0.014871	0.0112407	0.00789637	0.0218585
1933	0.460739	0.417459	0.0434866	0.0201702	0.0270842	0.0472479	0.123155	0.0860019	0.208591	0.0157068	0.0696756	0.0267404	0.0109921	0.00420073	0.0207726	0.00893725	0.00372335	0.663728	0.436575	0.0443187	0.0210868	0.0698286	0.0759771	0.184187	0.0970932	0.213035	0.0157684	0.125959	0.0560677	0.0145641	0.00476826	0.0246454	0.00894925	0.00373032	0.9462	0.58937	0.0334141	0.045638	0.174517	0.041455	0.172101	0.248956	0.0897846	0.0164754	0.295374	0.0196875	0.00420386	0.00805613	0.0209634
1934	0.539865	0.426746	0.0515077	0.0196793	0.0240835	0.0393276	0.127135	0.0865148	0.203545	0.0157068	0.0668692	0.0270968	0.0109034	0.00426232	0.0207317	0.00892991	0.00348624	0.756737	0.446091	0.0526233	0.0207095	0.0608869	0.0579084	0.185456	0.0966903	0.207535	0.0157628	0.112763	0.0550792	0.0141167	0.0048166	0.0242929	0.0089504	0.00349245	0.885633	0.545952	0.0314646	0.0465895	0.164961	0.0467738	0.120764	0.240921	0.0966011	0.0150285	0.265391	0.0298528	0.0122331	0.00888429	0.0217999
1935	0.511865	0.427649	0.0565387	0.0241524	0.0229813	0.0364184	0.122254	0.0905821	0.185886	0.0157068	0.0806683	0.0274532	0.0108146	0.00432391	0.0206908	0.00892257	0.00323661	0.691592	0.446943	0.0578462	0.025752	0.0574909	0.0520352	0.172829	0.101033	0.189114	0.0157601	0.14463	0.0558986	0.0139388	0.00487668	0.0241072	0.00895017	0.00324217	0.909613	0.535484	0.0277478	0.0367394	0.173544	0.0501407	0.0937675	0.202655	0.0894488	0.0160879	0.263018	0.0240307	0.00475183	0.00827305	0.0207604
1936	0.53458	0.433668	0.0501036	0.0225446	0.0258192	0.043909	0.118364	0.0964417	0.225148	0.0157068	0.075754	0.0278096	0.0107259	0.00438551	0.0206499	0.00891523	0.00410318	0.69312	0.45199	0.0510498	0.0237891	0.0623951	0.0589203	0.162654	0.107175	0.229472	0.0157559	0.128952	0.055499	0.013475	0.00490027	0.0236655	0.00897246	0.00411403	0.863524	0.575184	0.0283893	0.0381595	0.171805	0.0511603	0.134978	0.208345	0.0933382	0.0476932	0.286068	0.030712	0.0040568	0.00758701	0.0201348
1937	0.530122	0.433366	0.0513037	0.0185181	0.0233401	0.0373654	0.124447	0.0883902	0.182526	0.0157068	0.0759479	0.028166	0.0106372	0.0044471	0.020609	0.00890789	0.00344165	0.705759	0.452183	0.0522669	0.0194304	0.056559	0.0493696	0.169498	0.0966763	0.185317	0.0157609	0.132988	0.0565665	0.0133806	0.00496073	0.0235382	0.00895732	0.00344885	0.819599	0.542453	0.0256715	0.0585928	0.168331	0.0468915	0.145938	0.219593	0.0945735	0.0323029	0.277297	0.0246274	0.00559124	0.00766239	0.0202855
1938	0.528455	0.409057	0.0571461	0.0245787	0.0244246	0.0402279	0.106793	0.0881343	0.172749	0.0157068	0.0592046	0.0285224	0.0105485	0.00450869	0.020568	0.00890055	0.00336054	0.724415	0.427459	0.0584808	0.0260549	0.0598819	0.0550528	0.149251	0.0987562	0.175554	0.0157652	0.0972764	0.0611661	0.0139373	0.00510905	0.0240098	0.00894247	0.00336778	0.798362	0.572632	0.0297131	0.038166	0.164488	0.0508922	0.132377	0.217993	0.0953035	0.0138934	0.228286	0.0221304	0.00456159	0.00816549	0.0205692
1939	0.553236	0.403814	0.0478928	0.0235964	0.0241606	0.0395312	0.11222	0.0947488	0.197565	0.0157068	0.0849633	0.0288788	0.0104598	0.00457029	0.0205271	0.00889321	0.00365399	0.676467	0.420116	0.0487481	0.0249864	0.0559547	0.0478767	0.155119	0.105996	0.200923	0.0157527	0.147282	0.0599479	0.013467	0.00513596	0.0235962	0.00892692	0.00366159	0.84221	0.544503	0.032591	0.0294963	0.158836	0.0479325	0.120261	0.194631	0.108038	0.0181573	0.271562	0.0318089	0.00504258	0.008262	0.0163165
1940	0.557048	0.398225	0.0383482	0.0275007	0.0221433	0.0342065	0.106768	0.0759786	0.190438	0.0157068	0.0614589	0.0292352	0.010371	0.00463188	0.0204862	0.00888587	0.00383207	0.733956	0.41414	0.038846	0.029462	0.0517631	0.0428086	0.144841	0.0828849	0.193338	0.0157621	0.0999137	0.0596327	0.0129711	0.00515448	0.0231648	0.00892049	0.00384035	0.73907	0.504343	0.0312398	0.0421972	0.172654	0.0437265	0.0866246	0.213521	0.0966533	0.01852	0.286761	0.0132904	0.0100195	0.00922604	0.0258781
1941	0.528379	0.408403	0.0660392	0.0390118	0.0232496	0.0371266	0.096406	0.0887475	0.15197	0.0157068	0.0697426	0.0299094	0.0103808	0.00475573	0.0204019	0.0088921	0.00383167	0.679045	0.42393	0.06736	0.0427413	0.0531654	0.0445692	0.128738	0.0983372	0.153654	0.0157611	0.118554	0.0593017	0.012558	0.00524863	0.0226963	0.00891937	0.00383927	0.828988	0.618379	0.0348373	0.0398854	0.169235	0.0465423	0.11572	0.19381	0.0989372	0.014887	0.238999	0.0200372	0.00455048	0.00827663	0.0253275
1942	0.540072	0.412804	0.0471841	0.0219146	0.0266816	0.0461852	0.113607	0.0902578	0.186635	0.0157068	0.0678609	0.0305836	0.0103907	0.00487958	0.0203175	0.00889833	0.0033829	0.657285	0.426406	0.0477788	0.022946	0.0600511	0.0502663	0.155768	0.0994198	0.188893	0.0157556	0.110536	0.0584667	0.0121958	0.00534537	0.0222708	0.00890282	0.00338723	0.790151	0.578533	0.0324309	0.0434395	0.161237	0.0423438	0.142923	0.220525	0.0960507	0.0177689	0.273426	0.0193532	0.00900051	0.00828801	0.0222472
1943	0.535994	0.39572	0.0526636	0.0281724	0.0274759	0.0482819	0.0909625	0.0902522	0.188601	0.0157068	0.0789249	0.0312578	0.0104005	0.00500343	0.0202332	0.00890456	0.00349705	0.634815	0.407694	0.053367	0.0297825	0.0607803	0.0495627	0.121679	0.100381	0.19082	0.0157505	0.131531	0.0608353	0.012119	0.00547035	0.0220344	0.00891031	0.00350191	0.799227	0.578557	0.0283987	0.0508633	0.171154	0.0408532	0.183079	0.229088	0.0880114	0.0142921	0.233921	0.0181253	0.00729404	0.00801237	0.0187434
1944	0.518929	0.428623	0.0639685	0.023582	0.0253398	0.0426437	0.108428	0.0829772	0.195432	0.0157068	0.0588109	0.0319321	0.0104103	0.00512728	0.0201489	0.00891078	0.00373355	0.668697	0.442675	0.0649136	0.0247187	0.0582973	0.0497076	0.144009	0.0899535	0.197574	0.0157617	0.094608	0.0595242	0.0117921	0.00556396	0.0216838	0.00893025	0.00373916	0.834774	0.517104	0.0296921	0.036552	0.159452	0.0472468	0.0714347	0.209059	0.0970383	0.0264089	0.269896	0.0306201	0.0093138	0.00780075	0.0192236
1945	0.542113	0.431947	0.0522432	0.0303968	0.0219704	0.0337501	0.0856114	0.090002	0.205027	0.0157068	0.0740805	0.0326063	0.0104201	0.00525113	0.0200645	0.00891701	0.00334623	0.664462	0.448885	0.052931	0.0324906	0.0488688	0.0374926	0.115334	0.101566	0.207588	0.0157571	0.125062	0.063265	0.0119933	0.00573488	0.0217132	0.00901324	0.00335473	0.799012	0.544917	0.0309488	0.0408429	0.168731	0.0443106	0.0965333	0.194401	0.101155	0.0149705	0.288	0.0290465	0.0121273	0.00920403	0.0241685
1946	0.490833	0.401077	0.0459689	0.0411843	0.024658	0.0408442	0.100428	0.0781318	0.193875	0.0157068	0.0633449	0.0332805	0.0104299	0.00537498	0.0199802	0.00892324	0.00375806	0.626211	0.41506	0.0465131	0.0445882	0.0564878	0.0468371	0.140583	0.0866008	0.196165	0.0157631	0.105728	0.0652102	0.0122025	0.00591482	0.0216831	0.00897798	0.0037665	0.812315	0.540095	0.0288359	0.03452	0.17334	0.0458698	0.142849	0.192462	0.104994	0.0174837	0.272866	0.0279864	0.00381954	0.00858506	0.0186833
1947	0.519277	0.419006	0.0437149	0.0289311	0.0262845	0.0451372	0.0897665	0.0725661	0.179002	0.0157068	0.0694769	0.0339547	0.0104397	0.00549883	0.0198959	0.00892947	0.00309677	0.623232	0.433301	0.0441715	0.0305216	0.0590592	0.0474876	0.1225	0.0798904	0.180857	0.0157554	0.11392	0.0668326	0.0121085	0.00602679	0.0214518	0.00897663	0.00310218	0.847574	0.557206	0.0290424	0.0317408	0.17574	0.0449809	0.112645	0.181649	0.0944798	0.0166174	0.282181	0.0236219	0.00622455	0.00746412	0.0144767
1948	0.570478	0.426967	0.0590678	0.0222657	0.0253274	0.0426109	0.0787486	0.0860855	0.176713	0.0157068	0.0704524	0.0346289	0.0104495	0.00562267	0.0198115	0.0089357	0.00354006	0.655995	0.441669	0.059894	0.023231	0.0556895	0.0424561	0.105064	0.0966454	0.178498	0.0157513	0.112145	0.0692427	0.0121524	0.00616916	0.0213287	0.00898622	0.00354748	0.762513	0.552333	0.0255511	0.0394686	0.163762	0.0466531	0.0927535	0.195636	0.0918699	0.0162189	0.247709	0.0325492	0.00572985	0.00831243	0.0227102
1949	0.478075	0.439831	0.0478974	0.0273665	0.0244918	0.0404054	0.121756	0.0803289	0.176098	0.0426385	0.0676294	0.0353031	0.0104594	0.00574652	0.0197272	0.00894193	0.00307415	0.589473	0.454705	0.0483696	0.028778	0.0561392	0.0447259	0.165496	0.0866325	0.177611	0.0430335	0.113584	0.066438	0.0117467	0.00622924	0.0209308	0.00900151	0.00307948	0.806077	0.533317	0.028818	0.0376147	0.155913	0.0460553	0.11225	0.199725	0.095282	0.0144749	0.265919	0.026902	0.00917153	0.00747836	0.0207674
1950	0.573505	0.432097	0.0562809	0.0262176	0.0251083	0.0420325	0.14095	0.0970227	0.20773	0.00230333	0.0850831	0.0359773	0.0104692	0.00587037	0.0196429	0.00894816	0.00298252	0.60226	0.445131	0.0569094	0.0274896	0.0531253	0.0373739	0.183834	0.103841	0.209684	0.00230411	0.1352	0.0639522	0.011507	0.00634365	0.02077	0.0090324	0.00298807	0.7954	0.546915	0.0260019	0.0344282	0.169181	0.0398651	0.131732	0.214631	0.0790076	0.014989	0.257068	0.0402257	0.0112571	0.00657074	0.0189962
1951	0.53824	0.389158	0.0401898	0.0325502	0.025083	0.0419658	0.10663	0.0689025	0.158489	0.00217868	0.0715236	0.036379	0.0105273	0.00593072	0.0195768	0.00895037	0.00378198	0.598881	0.400137	0.0405106	0.0344391	0.0533634	0.0390107	0.140462	0.0735373	0.15968	0.00217948	0.112816	0.0670488	0.0116585	0.00642538	0.0207275	0.00901306	0.00379018	0.798365	0.479931	0.0245938	0.0379054	0.171289	0.0381251	0.125797	0.238739	0.0933012	0.0183805	0.268307	0.0373739	0.00791434	0.00614373	0.0155033
1952	0.518559	0.387372	0.0606972	0.0239251	0.0246898	0.0409281	0.124283	0.0742398	0.145454	0.0157068	0.087486	0.0367808	0.0105854	0.00599106	0.0195107	0.00895258	0.00318429	0.563606	0.39851	0.0614554	0.0249319	0.0508364	0.0359462	0.159943	0.0784553	0.146484	0.015745	0.143479	0.0677854	0.0118778	0.00651593	0.0206973	0.00902297	0.00319024	0.759085	0.569491	0.0293137	0.0361808	0.162495	0.0360315	0.111702	0.24493	0.102341	0.0164213	0.241506	0.0153041	0.00529472	0.00765535	0.0198055
1953	0.554675	0.410683	0.0451235	0.0252076	0.0262441	0.0450306	0.130795	0.0852845	0.164865	0.0157068	0.0698151	0.0371825	0.0106436	0.00605141	0.0194446	0.00895479	0.00312824	0.623251	0.42359	0.0455608	0.0262707	0.0535102	0.037468	0.169916	0.0908837	0.166242	0.0157468	0.106968	0.0693551	0.0122006	0.0066179	0.0206975	0.009031	0.00313433	0.686217	0.482191	0.0272713	0.0441063	0.174198	0.0402818	0.129367	0.244345	0.0930619	0.016467	0.224362	0.0161899	0.00597255	0.00716876	0.0155274
1954	0.539062	0.417543	0.0672151	0.0243847	0.0255699	0.0432509	0.109694	0.0928085	0.18228	0.0157068	0.0709129	0.0375842	0.0107017	0.00611176	0.0193785	0.00895701	0.00322229	0.607229	0.431181	0.0682095	0.0253571	0.0506962	0.0360703	0.141149	0.100509	0.18407	0.0157471	0.109388	0.0729985	0.0125106	0.00672052	0.0206852	0.00901094	0.00322794	0.825941	0.549045	0.0275433	0.0389836	0.164682	0.037733	0.139377	0.223014	0.0894569	0.0146745	0.219943	0.0122701	0.00872421	0.00777982	0.0168189
1955	0.584339	0.411573	0.0459127	0.0179445	0.0223835	0.0348407	0.100705	0.0745845	0.180386	0.0157068	0.0793073	0.0379859	0.0107598	0.0061721	0.0193124	0.00895922	0.00351607	0.626249	0.424665	0.0463388	0.0184709	0.0437398	0.0312773	0.130541	0.0800429	0.182135	0.0157431	0.122113	0.0735437	0.012466	0.0067364	0.0205389	0.00899979	0.00352238	0.777792	0.52348	0.0275734	0.0351412	0.161451	0.0352653	0.124696	0.185627	0.0942707	0.015069	0.198639	0.0251963	0.0117145	0.00684535	0.0170917
1956	0.568061	0.431041	0.0381357	0.0379131	0.0241301	0.0394507	0.0918861	0.0811888	0.206328	0.0422774	0.0985853	0.0383876	0.0108179	0.00623245	0.0192464	0.00896143	0.00307358	0.553559	0.444361	0.038413	0.0401024	0.0464236	0.0313889	0.116748	0.0875539	0.208551	0.0424853	0.153789	0.0756921	0.0125809	0.00677864	0.0203958	0.00900163	0.00307839	0.735558	0.541571	0.0223163	0.0385168	0.163518	0.0339898	0.119066	0.169413	0.0917743	0.0130645	0.219234	0.0330274	0.00516762	0.00677799	0.0157239
1957	0.620771	0.431394	0.0470158	0.0534851	0.0204396	0.0297097	0.108474	0.0879347	0.224329	0.0422774	0.097511	0.0387894	0.0108761	0.00629279	0.0191803	0.00896364	0.00316382	0.57857	0.445149	0.0474611	0.0579766	0.036359	0.0247442	0.134019	0.0936521	0.227041	0.0424693	0.14687	0.0770997	0.0129781	0.00688716	0.0204071	0.00901159	0.00316895	0.739823	0.496137	0.0234088	0.0346253	0.174299	0.0346431	0.092195	0.162267	0.0910169	0.0187477	0.206144	0.0272583	0.00932534	0.00616207	0.017131
1958	0.552384	0.421935	0.0453714	0.0483028	0.0240339	0.0391967	0.101835	0.0849396	0.170257	0.00441468	0.0752278	0.0391911	0.0109342	0.00635314	0.0191142	0.00896585	0.00289129	0.571593	0.435044	0.0457741	0.0516016	0.0446431	0.0318399	0.125422	0.0904944	0.171809	0.00441738	0.113044	0.0786849	0.0131611	0.00695206	0.0202865	0.00900704	0.0028954	0.663604	0.477373	0.0227857	0.0352145	0.153822	0.034462	0.0839067	0.174692	0.0841111	0.0262634	0.197884	0.0236483	0.0030367	0.00587626	0.0156655
1959	0.520992	0.3803	0.04825	0.0342385	0.0248678	0.0413978	0.101842	0.0804667	0.199657	0.00286304	0.0764257	0.0395928	0.0109923	0.00641348	0.0190481	0.00896807	0.00279651	0.563283	0.391263	0.0487041	0.0358107	0.0458079	0.0337932	0.125817	0.0855278	0.20179	0.00286421	0.1158	0.0793958	0.0132761	0.00702205	0.020176	0.00903113	0.00280118	0.637344	0.532567	0.0231439	0.0400857	0.15023	0.0392737	0.0802006	0.163761	0.090514	0.0208731	0.17902	0.0244921	0.00588612	0.00667206	0.0163363
1960	0.512677	0.405461	0.0438054	0.04138	0.0263947	0.045428	0.0985094	0.0729917	0.135244	0.0125167	0.0790847	0.0399945	0.0110504	0.00647383	0.018982	0.00897028	0.00296302	0.555301	0.417317	0.0441621	0.0435018	0.0474584	0.035672	0.115416	0.076215	0.136164	0.0125366	0.117102	0.0791158	0.0133274	0.00706673	0.0200087	0.00904944	0.00296862	0.696994	0.476866	0.0221758	0.0315208	0.156904	0.0378292	0.148518	0.155171	0.0951291	0.015748	0.198865	0.0196675	0.0111115	0.00701428	0.0178928
1961	0.494592	0.400264	0.053033	0.0325253	0.0250098	0.0417726	0.100471	0.0727048	0.172315	0.103229	0.0707272	0.0403281	0.011151	0.00650031	0.0189628	0.00894698	0.00278636	0.558291	0.411401	0.0535374	0.0337638	0.0460747	0.0370461	0.119256	0.0760319	0.173771	0.104723	0.103953	0.0801724	0.0134446	0.00708039	0.0199351	0.00901694	0.002791	0.641669	0.476711	0.0216655	0.0336914	0.15258	0.0390335	0.130943	0.131758	0.0759699	0.0175529	0.173493	0.0182389	0.00203738	0.00737631	0.0112401
1962	0.565009	0.374267	0.0452779	0.0237042	0.0286343	0.0513393	0.103162	0.0775169	0.194866	0.0137469	0.0676834	0.0406618	0.0112516	0.0065268	0.0189435	0.00892368	0.00274983	0.598137	0.383067	0.0455999	0.0243062	0.0510578	0.0379245	0.126148	0.0817147	0.196552	0.0137673	0.0920158	0.0788778	0.0132499	0.00702548	0.0197563	0.00901826	0.00275526	0.644347	0.477449	0.0203355	0.0393435	0.160482	0.0375579	0.0739376	0.135925	0.0865546	0.0259818	0.163467	0.021855	0.00536497	0.00660817	0.0135035
1963	0.556619	0.429142	0.047607	0.0362418	0.0217983	0.0332961	0.124382	0.0655624	0.145185	0.139184	0.0695589	0.0409954	0.0113522	0.00655329	0.0189243	0.00890038	0.0028693	0.613508	0.440746	0.0479259	0.0377179	0.0378954	0.0304759	0.15306	0.0680932	0.14605	0.141501	0.0964532	0.0766996	0.013086	0.0069949	0.0196309	0.00899824	0.00287522	0.682189	0.476148	0.0209547	0.0544502	0.155261	0.0370347	0.121306	0.154226	0.0957989	0.0147517	0.157148	0.018116	0.0028123	0.00701162	0.0146368
1964	0.497343	0.413546	0.0515769	0.0336876	0.0235352	0.0378805	0.110496	0.0795106	0.154705	0.0199874	0.0853202	0.041329	0.0114528	0.00657977	0.0189051	0.00887708	0.00284685	0.538974	0.423834	0.051908	0.034839	0.0404381	0.0354261	0.134275	0.0833023	0.155634	0.0200327	0.124289	0.0772518	0.0131064	0.00696493	0.0195437	0.00897589	0.00285275	0.747573	0.45914	0.0190526	0.0420721	0.158124	0.0346771	0.0900675	0.143638	0.100348	0.0138772	0.152163	0.0261104	0.00755538	0.00533458	0.0152536
1965	0.496538	0.403035	0.0407118	0.0265201	0.0231958	0.0369846	0.0975408	0.0790446	0.157026	0.0743619	0.0671092	0.0416626	0.0115534	0.00660626	0.0188858	0.00885378	0.00290597	0.563605	0.412911	0.0408898	0.0272074	0.0407491	0.0365587	0.118109	0.0832137	0.157955	0.0751201	0.0938562	0.0770928	0.0131435	0.00692621	0.019488	0.00894147	0.00291179	0.657087	0.469368	0.0206742	0.0367506	0.156998	0.038528	0.161053	0.129429	0.0950408	0.0175324	0.158679	0.0231476	0.00701932	0.00580801	0.0123672
1966	0.499452	0.413673	0.0443102	0.022711	0.026338	0.0452785	0.112026	0.0663377	0.139758	0.0384376	0.0805185	0.0419962	0.011654	0.00663274	0.0188666	0.00883048	0.00264852	0.526903	0.42282	0.0444587	0.0231668	0.045135	0.0408658	0.134808	0.0687761	0.140378	0.0385765	0.10762	0.0735206	0.0128737	0.00682572	0.0193642	0.00891684	0.00265307	0.671673	0.496322	0.0206824	0.0426949	0.145996	0.0372184	0.0855606	0.143271	0.0921518	0.0127042	0.140369	0.0126223	0.004833	0.00635783	0.013672
1967	0.609682	0.405202	0.042562	0.0245384	0.0243811	0.0401132	0.123414	0.07286	0.145691	0.0566004	0.0736491	0.0423298	0.0117546	0.00665923	0.0188474	0.00880718	0.00265722	0.596353	0.413091	0.0426665	0.0250704	0.0398387	0.0354388	0.144853	0.0751021	0.146249	0.0567783	0.0874406	0.0704153	0.0126678	0.00678332	0.0192444	0.0089045	0.00266189	0.711566	0.483134	0.0161799	0.0357611	0.154166	0.0387185	0.112022	0.140131	0.0960327	0.0214283	0.163438	0.0212379	0.00767729	0.00635649	0.0135137
1968	0.519646	0.379933	0.0462494	0.0234643	0.0235693	0.0379704	0.143079	0.0835889	0.176	0.0108223	0.0732825	0.0426634	0.0118552	0.00668571	0.0188281	0.00878389	0.002889	0.550136	0.38604	0.0463145	0.0239335	0.0381439	0.0348237	0.166718	0.0858936	0.176587	0.0108322	0.0923111	0.0671189	0.0124599	0.00670817	0.0191217	0.00886543	0.00289363	0.669684	0.488739	0.0202493	0.045222	0.152747	0.0380559	0.150533	0.140164	0.0907259	0.0114641	0.138271	0.0258688	0.0079305	0.0069481	0.0120104
1969	0.546255	0.386051	0.0545142	0.01957	0.023524	0.0378508	0.109672	0.0679713	0.12244	0.00432894	0.0808376	0.042997	0.0119558	0.0067122	0.0188089	0.00876059	0.00280975	0.556294	0.393237	0.0546	0.0198844	0.0370693	0.0335869	0.131341	0.0703104	0.122767	0.00433014	0.0966529	0.0688616	0.0124094	0.006709	0.0190942	0.0088726	0.0028157	0.616944	0.456129	0.018909	0.0362617	0.168862	0.0404464	0.10821	0.131009	0.0870146	0.0160551	0.159383	0.0263528	0.00433948	0.00629769	0.0130839
1970	0.529395	0.394315	0.0513041	0.0189205	0.0234021	0.0375291	0.131112	0.0803339	0.13582	0.0108223	0.0736532	0.0433306	0.0120564	0.00673868	0.0187896	0.00873729	0.00288431	0.560017	0.402003	0.0514004	0.0191952	0.0372238	0.0348266	0.151516	0.0825134	0.136229	0.0108308	0.0884625	0.0644678	0.0123299	0.00676335	0.0190742	0.00886805	0.00289114	0.657579	0.436361	0.0183951	0.0360469	0.154599	0.0363881	0.0839187	0.136579	0.0941369	0.0133794	0.147721	0.0348057	0.00401644	0.00523542	0.0125124
1971	0.538754	0.364258	0.0450548	0.0206403	0.0212886	0.0319507	0.137118	0.0851983	0.129048	0.0248306	0.0919031	0.0431833	0.0120923	0.00670462	0.0185985	0.00873906	0.00268133	0.554459	0.370256	0.0451238	0.020961	0.0328245	0.0299739	0.156146	0.0871275	0.129358	0.0248593	0.107163	0.0620072	0.0120538	0.00673203	0.0187938	0.00888062	0.00268747	0.719065	0.478678	0.0196471	0.0335642	0.140632	0.037868	0.0815444	0.156931	0.0891894	0.0108797	0.158473	0.0405854	0.0059972	0.00684395	0.0128041
1972	0.587919	0.398257	0.0524728	0.0365921	0.020771	0.0305846	0.148388	0.0614275	0.139205	0.121039	0.0840394	0.0430359	0.0121283	0.00667055	0.0184074	0.00874083	0.00256488	0.59749	0.405548	0.0525927	0.0375324	0.0323236	0.0303222	0.154654	0.0619431	0.139586	0.121375	0.088579	0.0585831	0.0123299	0.00675964	0.0185995	0.00889373	0.00257075	0.606072	0.422879	0.0179525	0.0336219	0.15386	0.0391361	0.14396	0.122734	0.0807573	0.0151003	0.141812	0.02648	0.00343244	0.00519537	0.0135171
1973	0.550389	0.363162	0.0526521	0.0216524	0.0226157	0.0354534	0.145762	0.0742437	0.120987	0.0267072	0.0706432	0.0428886	0.0121642	0.00663649	0.0182162	0.0087426	0.00271845	0.584496	0.369603	0.0527661	0.0219564	0.0353606	0.0352178	0.132698	0.0742373	0.121275	0.0267301	0.0759459	0.0517575	0.0125253	0.00672367	0.0184043	0.00890137	0.00272506	0.674503	0.446919	0.0195301	0.0299557	0.157644	0.0363561	0.0840014	0.13026	0.0859987	0.0244682	0.140372	0.0275908	0.00509064	0.00510948	0.00990901
1974	0.588941	0.375157	0.0553001	0.0294532	0.024364	0.034943	0.11633	0.0773169	0.126411	0.0164257	0.087947	0.0427412	0.0122001	0.00660242	0.0180251	0.00874437	0.00254283	0.596309	0.38237	0.0554734	0.0299861	0.0368014	0.0325865	0.105947	0.0774989	0.1268	0.0164293	0.0893473	0.0508637	0.0128056	0.0067839	0.0182336	0.00890767	0.0025488	0.673729	0.46335	0.0220916	0.034715	0.148626	0.0376137	0.0741403	0.130311	0.0935512	0.0136992	0.135605	0.0124081	0.00556882	0.00711547	0.0129529
1975	0.519432	0.369212	0.0433775	0.0229056	0.023995	0.0324839	0.101327	0.0621516	0.148477	0.0201788	0.0991076	0.0425939	0.012236	0.00656835	0.0178339	0.00874614	0.00241542	0.542289	0.376584	0.0434937	0.0232188	0.0367757	0.0311977	0.0953031	0.0624929	0.149069	0.0201885	0.105243	0.0528577	0.0130547	0.00679129	0.0180472	0.0089048	0.00242081	0.620266	0.457753	0.021662	0.026934	0.145283	0.0361401	0.114928	0.127712	0.0920076	0.0120187	0.140041	0.0276546	0.005534	0.00733379	0.0158789
1976	0.539449	0.396765	0.0453641	0.0303676	0.0254445	0.0329927	0.12474	0.06989	0.144378	0.0276323	0.11704	0.0424465	0.012272	0.00653429	0.0176428	0.00874791	0.00305091	0.534292	0.404305	0.0454666	0.0308792	0.0371436	0.029772	0.107289	0.0696107	0.144853	0.0276278	0.113486	0.0496558	0.0130093	0.0066991	0.0178235	0.00889284	0.00305855	0.654275	0.475086	0.0184275	0.0344487	0.148786	0.035221	0.0719627	0.116523	0.0792	0.0171482	0.135116	0.0297193	0.0102497	0.00598197	0.0114646
1977	0.560668	0.370558	0.0428269	0.0286969	0.0268092	0.0365949	0.109479	0.0708371	0.157884	0.0379139	0.0882378	0.0422992	0.0123079	0.00650022	0.0174516	0.00874969	0.00274303	0.569721	0.376755	0.0429034	0.0291239	0.0385602	0.0317153	0.096791	0.0706568	0.158392	0.0379261	0.0905665	0.0477595	0.0127701	0.0066309	0.0175845	0.0088787	0.00274856	0.640623	0.495902	0.0187832	0.0453525	0.147185	0.0395015	0.137068	0.111198	0.0844533	0.0160674	0.128859	0.0158845	0.00498261	0.00642162	0.00829613
1978	0.611129	0.38036	0.0482815	0.022748	0.0163559	0.0348702	0.115226	0.087514	0.190121	0.0108223	0.091632	0.0421518	0.0123438	0.00646615	0.0172605	0.00875146	0.00263845	0.6097	0.386046	0.0483688	0.0230258	0.0219004	0.0311222	0.0899653	0.0857208	0.190689	0.0108227	0.0906126	0.045346	0.0130121	0.00659164	0.0173643	0.00886965	0.00264288	0.589148	0.478775	0.0174758	0.0387912	0.147666	0.0419454	0.136776	0.126394	0.081485	0.0164109	0.11059	0.0195062	0.00787378	0.00657698	0.014892
1979	0.549246	0.394729	0.0412506	0.0241762	0.0264873	0.0357452	0.126911	0.0745863	0.166224	0.022864	0.107081	0.0420045	0.0123797	0.00643209	0.0170693	0.00875323	0.00287077	0.551713	0.400003	0.0413003	0.0244368	0.0389828	0.031989	0.0876261	0.0727793	0.166581	0.0228602	0.104007	0.0411541	0.0130095	0.00652374	0.0171486	0.00885355	0.00287507	0.619527	0.451327	0.0154558	0.0441798	0.148763	0.0355239	0.165515	0.131843	0.0784998	0.0116076	0.127472	0.0169844	0.00452699	0.00644355	0.00826885
1980	0.593639	0.381609	0.047042	0.0195434	0.0246889	0.0359952	0.135957	0.0732233	0.126397	0.0283509	0.0856105	0.0418572	0.0124157	0.00639802	0.0168782	0.008755	0.00256322	0.594086	0.386985	0.0471496	0.0197015	0.0374821	0.0344437	0.0878307	0.0715724	0.126698	0.0283418	0.0824557	0.040998	0.01326	0.00658631	0.0169723	0.0088514	0.00256654	0.620931	0.455667	0.0195254	0.0278924	0.140861	0.0406598	0.130174	0.119093	0.0936566	0.0115846	0.114871	0.0252394	0.00573926	0.00666882	0.0192899
1981	0.533908	0.359195	0.0411152	0.021847	0.0368471	0.0289093	0.130326	0.0715125	0.138942	0.0257822	0.0961169	0.0420159	0.0125082	0.00655681	0.0164828	0.00880925	0.00235796	0.548134	0.36418	0.0412133	0.0220148	0.0604669	0.0277557	0.0901721	0.0704429	0.139374	0.0257809	0.0959756	0.0430214	0.0135304	0.00680997	0.0165878	0.00890222	0.00236064	0.696594	0.460753	0.0196246	0.0267925	0.147628	0.0380692	0.0753625	0.12299	0.101932	0.0138782	0.133463	0.0249444	0.00459723	0.00655541	0.0103761
1982	0.580875	0.44557	0.0374938	0.029095	0.0244562	0.0303842	0.0905018	0.0618071	0.165784	0.206278	0.103427	0.0421746	0.0126008	0.0067156	0.0160874	0.00886349	0.00266772	0.567093	0.453789	0.0375874	0.0294174	0.0376199	0.0298961	0.0741841	0.0614468	0.166491	0.205343	0.0940791	0.04474	0.013648	0.00703934	0.0161849	0.00894335	0.00267086	0.61794	0.447985	0.0181265	0.030379	0.148801	0.0343986	0.121943	0.122826	0.0826177	0.0155194	0.129796	0.0311864	0.00511772	0.00568965	0.0108662
1983	0.48185	0.3662	0.0460787	0.0250633	0.0269202	0.0368878	0.110585	0.0661476	0.14003	0.0211039	0.0829775	0.0423333	0.0126933	0.00687439	0.015692	0.00891774	0.00257853	0.525546	0.371937	0.0462132	0.0252696	0.0444739	0.0389811	0.082618	0.0654788	0.140521	0.0211148	0.0907573	0.042978	0.0136448	0.0071997	0.0157716	0.00899493	0.00258128	0.666368	0.519576	0.0164612	0.0393236	0.144449	0.0374021	0.0745668	0.138117	0.0850156	0.013402	0.126919	0.0241921	0.00667994	0.0077787	0.0102492
1984	0.545357	0.346841	0.0395655	0.0256278	0.0283662	0.0407044	0.113881	0.059475	0.143737	0.0368988	0.0883021	0.042492	0.0127859	0.00703319	0.0152966	0.00897199	0.00264419	0.55127	0.351232	0.0396611	0.0258164	0.045465	0.0417761	0.0897269	0.0590372	0.144212	0.0368714	0.0844646	0.0433045	0.013162	0.00735961	0.0153475	0.00905255	0.00264728	0.645444	0.450235	0.0152042	0.0338198	0.149017	0.0352457	0.102137	0.124877	0.082883	0.0084697	0.132369	0.0189271	0.00473294	0.0065018	0.0159837
1985	0.519124	0.34379	0.0464514	0.0237073	0.064436	0.0377579	0.120984	0.0801462	0.154145	0.0304604	0.0853387	0.0426507	0.0128784	0.00719198	0.0149012	0.00902624	0.00237102	0.526013	0.347137	0.0465906	0.0238135	0.0966522	0.0344941	0.0954565	0.0791032	0.15464	0.0304392	0.0840972	0.042875	0.0128243	0.00756173	0.0149383	0.00911518	0.00237364	0.673035	0.46022	0.0166498	0.0405883	0.143537	0.0349266	0.12653	0.114354	0.0895036	0.0139739	0.137923	0.0143148	0.00433217	0.00585939	0.0131651
1986	0.569921	0.352028	0.044401	0.0309649	0.037627	0.037071	0.106544	0.0740665	0.139981	0.0424757	0.0754763	0.0428095	0.0129709	0.00735077	0.0145058	0.00908048	0.00234787	0.586804	0.355678	0.0444463	0.0311953	0.0604216	0.0369692	0.0905494	0.0731203	0.14025	0.0424581	0.0755786	0.0434072	0.0124785	0.00739728	0.0145333	0.00916877	0.00235042	0.600366	0.501265	0.0164622	0.0345792	0.144688	0.0326208	0.128814	0.108424	0.0768129	0.0137525	0.121557	0.0250217	0.00415234	0.00760189	0.0107271
1987	0.48334	0.353024	0.0445254	0.0253805	0.129713	0.045191	0.114063	0.0720745	0.125602	0.0996562	0.0820787	0.0429682	0.0130635	0.00750956	0.0141104	0.00913473	0.00236428	0.511343	0.355017	0.0445509	0.0254433	0.12861	0.0395272	0.098338	0.0711438	0.125749	0.0996426	0.0876833	0.0424392	0.012081	0.00750651	0.0141209	0.00919939	0.00236625	0.667641	0.538487	0.016376	0.0298069	0.141625	0.0356813	0.0956861	0.0996655	0.08753	0.0121601	0.152485	0.0349612	0.00778022	0.00609358	0.0157103
1988	0.547085	0.377637	0.0429161	0.0212146	0.158209	0.0328612	0.125279	0.0695887	0.134807	0.0211039	0.07975	0.0431269	0.013156	0.00766835	0.013715	0.00918898	0.00248145	0.566098	0.378833	0.0429183	0.0212537	0.144457	0.0302307	0.111899	0.0686934	0.134892	0.0210956	0.0810376	0.0409252	0.0112359	0.00757704	0.0137049	0.00923506	0.00248311	0.621042	0.50325	0.0202319	0.0195957	0.140849	0.0331644	0.111927	0.12889	0.0793352	0.0102007	0.140896	0.0157613	0.00338899	0.00757285	0.0119252
1989	0.555504	0.377073	0.0366945	0.0228251	0.0349262	0.0310924	0.130903	0.0520518	0.114059	0.0248571	0.0956234	0.0432856	0.0132486	0.00782714	0.0133196	0.00924323	0.00230904	0.595343	0.379148	0.0366953	0.0229475	0.0626261	0.0342696	0.115662	0.0514695	0.114104	0.0248612	0.100318	0.0414899	0.0112677	0.0077259	0.0133064	0.00928352	0.00231032	0.615104	0.482024	0.0152813	0.0441621	0.138146	0.0409337	0.0707529	0.110306	0.0912415	0.0163768	0.118512	0.0368655	0.00323224	0.00587174	0.00715964
1990	0.541042	0.338489	0.0466484	0.0252228	0.0302282	0.0352709	0.138707	0.0733605	0.134869	0.0631817	0.0963759	0.0434443	0.0133411	0.00798593	0.0129242	0.00929747	0.00233809	0.586039	0.34051	0.0466566	0.0253807	0.0551387	0.0412763	0.121795	0.072231	0.134966	0.0632298	0.10255	0.0384129	0.0109226	0.0079022	0.0129109	0.00933236	0.00233932	0.69375	0.587708	0.0152942	0.0301604	0.127064	0.0362873	0.109127	0.1013	0.0878644	0.00872515	0.13876	0.018591	0.016586	0.00559902	0.00852964
1991	0.553494	0.394496	0.0402695	0.0368205	0.0602559	0.0293237	0.132442	0.0737917	0.139089	0.474445	0.0845741	0.0437796	0.013432	0.00817243	0.0125394	0.00935193	0.00260083	0.582501	0.396132	0.0402734	0.0370362	0.112742	0.031264	0.122574	0.0731274	0.139173	0.474284	0.0876103	0.0395148	0.0109587	0.00809864	0.012526	0.00937258	0.0026019	0.692466	0.480748	0.0150078	0.0239006	0.140195	0.0328693	0.109787	0.105969	0.0938717	0.0149299	0.152524	0.0231665	0.00486333	0.005748	0.0159802
1992	0.519051	0.364474	0.0394294	0.0260189	0.0722236	0.0354219	0.123166	0.056747	0.11939	0.0229805	0.0734138	0.0441149	0.0135228	0.00835892	0.0121547	0.00940638	0.00267889	0.562844	0.365818	0.039428	0.026101	0.137954	0.0391508	0.126103	0.057013	0.119453	0.0229898	0.0797971	0.0419467	0.0108052	0.00826775	0.0121393	0.00941303	0.00267964	0.685213	0.495836	0.0146324	0.0385361	0.144232	0.0307351	0.0944463	0.0950324	0.084655	0.0139762	0.160549	0.0204515	0.0222943	0.00576822	0.0101626
1993	0.533464	0.37289	0.037982	0.0243397	0.157894	0.0350943	0.122591	0.0698023	0.11591	0.0379403	0.0984937	0.0444502	0.0136137	0.00854541	0.01177	0.00946083	0.00239285	0.534948	0.373259	0.0379759	0.0243698	0.189398	0.0351725	0.12981	0.0706022	0.115961	0.0379065	0.0951132	0.0415616	0.0106967	0.00844065	0.0117557	0.00944362	0.00239282	0.679073	0.523529	0.0178944	0.0438976	0.140798	0.0377227	0.103259	0.0789656	0.0842925	0.00934514	0.149329	0.0202998	0.00244735	0.00553374	0.00509167
1994	0.518787	0.358374	0.044065	0.0296217	0.24092	0.0401423	0.133575	0.0752279	0.123953	0.312662	0.0733858	0.0447855	0.0137045	0.00873191	0.0113853	0.00951529	0.00243046	0.542649	0.358314	0.0440488	0.0296402	0.208389	0.038136	0.144589	0.0764279	0.123983	0.311698	0.0737284	0.0415044	0.0108213	0.008606	0.0113702	0.00948462	0.00243006	0.67464	0.501217	0.0126652	0.0258395	0.144566	0.0353303	0.109762	0.0914155	0.072964	0.00980631	0.134168	0.0309139	0.00538476	0.00602242	0.0164668
1995	0.517329	0.362429	0.0361779	0.0186641	0.389933	0.0315203	0.137141	0.0712483	0.105339	0.0108223	0.0727349	0.0451207	0.0137953	0.0089184	0.0110006	0.00956974	0.00276494	0.552245	0.361944	0.036163	0.0186663	0.217469	0.0307529	0.149808	0.0723576	0.105335	0.0108223	0.0746547	0.0416066	0.0107911	0.00878552	0.0109819	0.00952858	0.00276406	0.651326	0.517101	0.0155452	0.0304479	0.137011	0.0348009	0.0838976	0.0736992	0.0792355	0.0142324	0.131425	0.026984	0.0105318	0.00560373	0.00950503
1996	0.522686	0.390789	0.0344007	0.0239445	0.203341	0.0368913	0.126837	0.0709715	0.110667	0.013624	0.0926771	0.045456	0.0138862	0.0091049	0.0106159	0.00962419	0.00224084	0.533992	0.390507	0.0343828	0.0239612	0.19499	0.0359794	0.144818	0.0725996	0.110664	0.0136222	0.0909534	0.0424014	0.0103159	0.00893056	0.0105904	0.00958904	0.00224054	0.676991	0.546338	0.0130244	0.0265698	0.144557	0.0325803	0.124337	0.0744271	0.0772168	0.00993902	0.156762	0.0303996	0.00590125	0.00582305	0.0132222
1997	0.488523	0.408212	0.0217667	0.0317369	0.264564	0.0354608	0.109114	0.0975694	0.077166	0.629916	0.085197	0.019162	0.00820282	0.00445223	0.00694726	0.0093214	0.00114771	0.503492	0.410646	0.0217697	0.0317503	0.205496	0.0351799	0.147209	0.106433	0.0772724	0.627883	0.0854004	0.0268558	0.00804744	0.00446582	0.0069473	0.0092801	0.0011478	0.697076	0.495928	0.0147154	0.0292418	0.138829	0.0341455	0.112151	0.0674814	0.076094	0.0143413	0.132413	0.016772	0.00192646	0.00625587	0.00644299
1998	0.572804	0.536923	0.17744	0.0442456	0.368287	0.0337991	0.312078	0.0890609	0.163889	0.106854	0.0779472	0.0732372	0.0193804	0.00567197	0.00797996	0.0101669	0.00320498	0.574065	0.532512	0.176501	0.0442608	0.219543	0.0331567	0.216805	0.0865255	0.16361	0.106687	0.0756465	0.0378167	0.0116751	0.0055426	0.00796299	0.0101251	0.00320332	0.728026	0.532788	0.0151989	0.0343519	0.144804	0.0330507	0.0670845	0.0729811	0.0822256	0.0140596	0.142462	0.0180412	0.0136345	0.0058835	0.0161835
1999	0.486874	0.432763	0.0249419	0.0238098	0.31595	0.0497937	0.113375	0.0599267	0.131639	0.0693256	0.15074	0.0308027	0.00712288	0.0116847	0.00925761	0.0076452	0.0020203	0.473768	0.43467	0.0249388	0.0238181	0.19733	0.0475789	0.13944	0.0621419	0.131822	0.0691874	0.125737	0.0413184	0.00680083	0.011523	0.00925524	0.00764011	0.00202072	0.662076	0.553912	0.013588	0.0259743	0.135722	0.0356168	0.16425	0.0677198	0.0762548	0.00822854	0.136051	0.0261009	0.00977548	0.00563905	0.00996098
2000	0.459143	0.464642	0.0565705	0.030828	0.134742	0.0345585	0.122967	0.0545983	0.0957088	0.0303711	0.0979215	0.015926	0.0066311	0.012129	0.00860288	0.0244244	0.00193376	0.495675	0.470747	0.056626	0.0308458	0.223711	0.0376974	0.176887	0.0578882	0.0959573	0.0303928	0.1079	0.024826	0.00717302	0.0123898	0.0086201	0.0243138	0.00193442	0.778772	0.504676	0.0116999	0.033876	0.134177	0.0382007	0.0723226	0.0733545	0.0735576	0.0227055	0.137969	0.0233961	0.00897107	0.00648558	0.00819701
2001	0.622738	0.390624	0.0161254	0.0337912	0.119703	0.0358272	0.110733	0.0735355	0.0579419	0.0233775	0.143934	0.0101762	0.00251414	0.00541514	0.00651434	0.0150349	0.00188237	0.583951	0.398832	0.0161405	0.0338653	0.190377	0.0367157	0.170805	0.081982	0.0581157	0.0233671	0.116589	0.0161015	0.00271303	0.00561091	0.00653747	0.0150701	0.0018839	0.674443	0.514636	0.0123013	0.0349233	0.129531	0.036225	0.10883	0.0797549	0.074374	0.00849941	0.166547	0.0286803	0.00302265	0.00583465	0.0132934
2002	0.518879	0.410811	0.0215564	0.0191071	0.234012	0.0484791	0.17527	0.0848023	0.0684139	0.174924	0.130483	0.0489003	0.0353991	0.0143218	0.00309391	0.00611141	0.00170264	0.505654	0.409983	0.0215451	0.0191131	0.199212	0.046176	0.157107	0.0830158	0.0683821	0.174741	0.123449	0.046939	0.0165689	0.0135547	0.00309203	0.00612343	0.00170298	0.670394	0.52234	0.0131539	0.0366434	0.135267	0.0402724	0.127994	0.0857756	0.074201	0.0122594	0.161848	0.0158024	0.00556314	0.00528609	0.0246972
2003	0.54039	0.366468	0.0644256	0.0542426	0.185399	0.0457003	0.303278	0.0615744	0.079383	0.0491982	0.105438	0.0215577	0.0290838	0.00957558	0.00772014	0.0109067	0.00216071	0.52712	0.364332	0.0643614	0.0543158	0.20134	0.0431135	0.234366	0.0600921	0.0793402	0.0492158	0.108883	0.0281116	0.022739	0.00941102	0.00771096	0.010872	0.0021603	0.67367	0.516956	0.0158446	0.0483886	0.145232	0.0358614	0.133761	0.0836901	0.0870186	0.0101414	0.170337	0.0163548	0.00259613	0.00592539	0.0163627
2004	0.543158	0.34375	0.0169627	0.0275851	0.312129	0.0328252	0.0529481	0.0756889	0.156607	0.127084	0.0989444	0.100546	0.00104403	0.00407734	0.00992793	0.00934341	0.0022643	0.517855	0.342104	0.0169623	0.027595	0.219759	0.0305379	0.0525303	0.0750383	0.156443	0.127115	0.103386	0.0774466	0.00103731	0.00407894	0.00992262	0.00931769	0.00226352	0.686966	0.513328	0.0132105	0.0327065	0.133625	0.0363006	0.10429	0.0881612	0.0766761	0.0123445	0.178755	0.0192699	0.00762924	0.00575589	0.00935264
2005	0.570976	0.428116	0.0515052	0.020743	0.384621	0.0428502	0.0764612	0.075793	0.118875	0.0491405	0.0563347	0.0441225	0.0241262	0.00510421	0.0103762	0.00964806	0.00207532	0.571098	0.429207	0.0514996	0.0207417	0.21822	0.039667	0.0805298	0.0766709	0.119011	0.0492007	0.0608527	0.0442319	0.0125652	0.00506829	0.0103679	0.00960287	0.00207475	0.703617	0.522537	0.0164502	0.0350894	0.138261	0.0357348	0.083351	0.0887973	0.0889473	0.0087809	0.182295	0.0230702	0.010116	0.00699811	0.014085
2006	0.536376	0.340972	0.0288347	0.0176748	0.167448	0.0323321	0.154535	0.0805376	0.0906278	0.199925	0.109355	0.0394424	0.00963403	0.011784	0.00808729	0.00918503	0.00217343	0.536168	0.340943	0.0288345	0.0176749	0.168542	0.0323279	0.153862	0.0804726	0.0906266	0.199926	0.109342	0.0392606	0.00961621	0.0117796	0.00808716	0.00918392	0.00217341	0.72117	0.539939	0.0185781	0.0291287	0.141709	0.0344604	0.12167	0.0747458	0.0991434	0.0116157	0.165413	0.03605	0.0119519	0.00602213	0.0107464
2007	0.501379	0.371891	0.032313	0.0370422	0.453247	0.0585105	0.0685577	0.0817748	0.154201	0.0270606	0.0837585	0.0208051	0.0167237	0.0165875	0.0121742	0.0112277	0.00278848	0.4983	0.371735	0.0323113	0.0370397	0.357287	0.0577982	0.0683182	0.0816098	0.154185	0.0270589	0.0831476	0.0205886	0.016456	0.0165232	0.0121721	0.0112235	0.00278838	0.676939	0.511172	0.0145721	0.036777	0.137616	0.0389067	0.0939957	0.0831982	0.088247	0.0161578	0.177718	0.0194534	0.00732679	0.00660632	0.00987147
2008	0.541436	0.371466	0.0278423	0.0214274	0.144128	0.0306431	0.206305	0.100741	0.0673264	0.0213439	0.0543377	0.0285763	0.0019408	0.0129392	0.00869438	0.0109289	0.00170437	0.539362	0.371018	0.0278384	0.0214274	0.142264	0.0305462	0.19797	0.0998615	0.0673151	0.0213435	0.054239	0.0270184	0.00192983	0.0128257	0.00869088	0.010917	0.00170424	0.693292	0.53744	0.0165451	0.0281532	0.140377	0.0366022	0.0963818	0.0774391	0.08149	0.0104775	0.194405	0.0252956	0.00364331	0.00623247	0.0105094
2009	0.539269	0.323924	0.0325823	0.0237497	0.0680279	0.0279032	0.076	0.0841813	0.114246	0.105901	0.0894992	0.0375367	0.00340759	0.00444765	0.0110136	0.00651083	0.0031009	0.541326	0.323916	0.0325819	0.0237504	0.0695937	0.0280044	0.075857	0.0841092	0.114244	0.105919	0.089981	0.0372519	0.00340392	0.00444654	0.0110132	0.00651014	0.00310084	0.731639	0.534206	0.0193208	0.032823	0.150093	0.0386702	0.115418	0.0918736	0.0945986	0.0224228	0.1879	0.0162005	0.0132969	0.00721719	0.0160878
2010	0.582038	0.298708	0.0204614	0.0274479	0.497191	0.0324468	0.10078	0.0629483	0.139301	0.0166867	0.0339817	0.0583436	0.0137183	0.00284007	0.0162252	0.00635919	0.00316537	0.58077	0.298605	0.0204609	0.0274468	0.436466	0.0323659	0.100162	0.0628464	0.139287	0.0166865	0.0339505	0.0564332	0.0135853	0.00283895	0.0162222	0.00635781	0.00316522	0.663587	0.548946	0.0174061	0.0318418	0.145982	0.037699	0.160893	0.094463	0.0922884	0.0113441	0.205309	0.0212209	0.00669201	0.00668043	0.0259127
[truncated: 20 more columns]

## Sheet: Figure 2
unit: ratio
	Antarctica									Greenland
	obs, 50th	obs, 75th	obs,25th	BB4CMIP+CEDS	BB4CMIP_{post}+CEDS	BB4CMIP_{post}+CEDS_{post}	LPJ-LMfire+CEDS	LPJ-LMfire_{post}+CEDS	LPJ-LMfire_{post}+CEDS_{post}	obs, 50th	obs, 75th	obs,25th	BB4CMIP+CEDS	BB4CMIP_{post}+CEDS	BB4CMIP_{post}+CEDS_{post}	LPJ-LMfire+CEDS	LPJ-LMfire_{post}+CEDS	LPJ-LMfire_{post}+CEDS_{post}
1750	0.897756	1.30672	0.605269	0.321291	0.644713	0.648059	1.13649	0.85233	0.865683	0.814837	1.10237	0.686366	0.336038	0.511686	0.55467	0.317274	0.411609	0.432022
1751	0.893015	1.30391	0.583121	0.307378	0.633725	0.637306	1.18927	0.858085	0.871514	0.848459	1.08024	0.677476	0.333623	0.502653	0.547995	0.318325	0.436195	0.459454
1752	0.885015	1.29568	0.601301	0.315741	0.633408	0.636535	1.20124	0.844774	0.857983	0.856733	1.06133	0.652981	0.33252	0.499523	0.555	0.33146	0.414449	0.439732
1753	0.883844	1.33399	0.58668	0.315211	0.618661	0.621677	1.13604	0.820704	0.833529	0.83004	1.02161	0.640432	0.336085	0.499599	0.553436	0.374671	0.42951	0.44988
1754	0.8728	1.30507	0.576809	0.312735	0.610153	0.61322	1.18766	0.826104	0.838994	0.808531	1.01208	0.639611	0.348052	0.506132	0.555702	0.399211	0.445639	0.466771
1755	0.850144	1.35746	0.584958	0.325973	0.605401	0.608136	1.25231	0.83241	0.84539	0.813685	1.01727	0.648074	0.337357	0.493145	0.548811	0.349724	0.441485	0.466196
1756	0.855684	1.31173	0.580936	0.310768	0.600398	0.60311	1.18012	0.823819	0.83666	0.794004	1.00034	0.636292	0.339979	0.49164	0.545899	0.413534	0.490751	0.509573
1757	0.859793	1.29332	0.574816	0.324512	0.611916	0.614249	1.22729	0.829798	0.842727	0.826266	1.02	0.655545	0.34118	0.496612	0.550077	0.361662	0.424722	0.44449
1758	0.860287	1.25433	0.572184	0.317128	0.613945	0.616404	1.25849	0.845826	0.858997	0.859857	1.02716	0.653569	0.339447	0.496326	0.555308	0.380185	0.494763	0.514821
1759	0.868287	1.21835	0.575037	0.30067	0.594708	0.596989	1.16908	0.825465	0.838322	0.979641	1.09122	0.646975	0.343476	0.520266	0.580271	0.338537	0.425872	0.454504
1760	0.880643	1.18241	0.569104	0.310758	0.594503	0.596664	1.19772	0.827013	0.839892	0.931488	0.992821	0.658378	0.350405	0.525685	0.58462	0.324659	0.431041	0.459779
1761	0.879572	1.16906	0.555413	0.328454	0.59413	0.596009	1.15299	0.813004	0.825653	0.922459	1.0319	0.650851	0.344833	0.519164	0.580789	0.349603	0.445241	0.472127
1762	0.87423	1.17714	0.540434	0.302213	0.576383	0.578597	1.22582	0.815036	0.8277	0.910248	1.01452	0.641421	0.348871	0.521331	0.580308	0.325098	0.424901	0.452748
1763	0.868302	1.1666	0.570828	0.320858	0.584955	0.586719	1.2184	0.819957	0.832656	0.900331	0.996012	0.635351	0.348702	0.516897	0.57871	0.384138	0.476851	0.504486
1764	0.85473	1.14077	0.577065	0.31229	0.576547	0.578733	1.18622	0.805828	0.818306	0.89456	0.993393	0.629559	0.336213	0.498374	0.568301	0.361239	0.473705	0.500926
1765	0.843473	1.11933	0.572008	0.325816	0.576345	0.577986	1.19196	0.803109	0.81558	0.891367	1.05008	0.630069	0.34977	0.51582	0.583118	0.32138	0.447219	0.477816
1766	0.834224	1.11987	0.563872	0.314986	0.564382	0.566634	1.17719	0.790799	0.803069	0.950591	1.04485	0.644702	0.346827	0.524142	0.596303	0.359549	0.441279	0.471364
1767	0.814926	1.15945	0.515884	0.321393	0.57125	0.573037	1.22872	0.789975	0.802218	0.88623	1.05224	0.622417	0.347778	0.515296	0.585644	0.368468	0.437061	0.467224
1768	0.817119	1.14806	0.511006	0.334439	0.55663	0.557919	1.17751	0.765357	0.777189	0.894059	1.05411	0.606381	0.352325	0.521565	0.587732	0.394163	0.470415	0.498254
1769	0.828101	1.12023	0.510617	0.327403	0.546472	0.547579	1.10253	0.758915	0.770635	0.901804	1.09163	0.631348	0.354355	0.534321	0.601955	0.355062	0.444759	0.477538
1770	0.818568	1.12235	0.547944	0.335855	0.55904	0.560513	1.20711	0.774322	0.786303	0.869098	1.0987	0.638579	0.35304	0.532337	0.601333	0.370577	0.491999	0.520335
1771	0.829951	1.14176	0.535885	0.314988	0.564193	0.566301	1.15892	0.783503	0.795642	0.873444	1.07751	0.635524	0.35004	0.526084	0.599955	0.359867	0.447203	0.481384
1772	0.832524	1.16239	0.513992	0.318151	0.568535	0.570531	1.17769	0.78437	0.796517	0.904234	1.07982	0.657373	0.346373	0.532562	0.612189	0.383868	0.466688	0.494214
1773	0.852262	1.19778	0.502255	0.321568	0.56138	0.562936	1.16967	0.776694	0.788717	0.914396	1.08093	0.654497	0.350501	0.541714	0.620793	0.338038	0.436614	0.468537
1774	0.822749	1.17374	0.497151	0.322334	0.562246	0.564359	1.19754	0.781177	0.793263	0.917366	1.07909	0.637048	0.361575	0.553497	0.627866	0.38084	0.470002	0.500197
1775	0.810733	1.10789	0.491342	0.336919	0.567986	0.569966	1.14778	0.778846	0.790902	0.92399	1.23702	0.669195	0.354068	0.550822	0.630526	0.394724	0.53171	0.562702
1776	0.80417	1.10271	0.486263	0.317627	0.560909	0.562755	1.18176	0.780601	0.792678	0.906065	1.23144	0.679063	0.357667	0.563927	0.642767	0.378724	0.504112	0.53508
1777	0.78249	1.10582	0.489393	0.324064	0.562619	0.564117	1.24804	0.783048	0.795151	0.867254	1.13058	0.685995	0.356	0.559828	0.637741	0.407351	0.510932	0.544611
1778	0.796749	1.19974	0.489598	0.332111	0.561098	0.562631	1.12768	0.770372	0.78229	0.879255	1.14299	0.709387	0.357896	0.570248	0.648565	0.355432	0.496388	0.530208
1779	0.782118	1.14684	0.470318	0.306351	0.54677	0.548361	1.11814	0.755722	0.7674	0.867844	1.19003	0.69442	0.359485	0.584514	0.662948	0.362395	0.475369	0.509992
1780	0.788166	1.11879	0.469605	0.317796	0.550559	0.552148	1.13634	0.759163	0.770892	0.98431	1.21639	0.713869	0.36645	0.593251	0.670765	0.371722	0.494705	0.530738
1781	0.787374	1.11195	0.468952	0.333071	0.555746	0.557148	1.10037	0.751976	0.763595	0.988394	1.201	0.721075	0.363696	0.584142	0.667502	0.357677	0.46047	0.494031
1782	0.779008	1.10947	0.467667	0.30704	0.545891	0.548043	1.07242	0.7464	0.757928	0.990674	1.20958	0.701967	0.368096	0.591528	0.671887	0.398451	0.48253	0.516845
1783	0.786175	1.06216	0.488188	0.320679	0.562115	0.564014	1.07677	0.754978	0.766651	0.993674	1.2233	0.699269	0.368549	0.595813	0.677124	0.349763	0.478345	0.518246
1784	0.779109	1.03124	0.513117	0.319126	0.562633	0.564726	1.11682	0.76558	0.777423	1.01452	1.18031	0.696811	0.352742	0.584231	0.67577	0.313737	0.430856	0.470125
1785	0.763293	1.02491	0.521606	0.328374	0.563094	0.564703	1.14439	0.770615	0.782523	1.02033	1.26065	0.703034	0.369603	0.598124	0.6834	0.373664	0.485639	0.52751
1786	0.775996	1.05449	0.510664	0.315204	0.555963	0.558231	1.14221	0.771836	0.783756	1.02335	1.3145	0.712297	0.365871	0.597178	0.689222	0.421004	0.567019	0.598238
1787	0.774549	1.07213	0.505719	0.328309	0.569431	0.571452	1.16041	0.778132	0.790133	1.01644	1.28733	0.730659	0.368824	0.600615	0.689502	0.372619	0.49186	0.531079
1788	0.764809	1.07175	0.461217	0.342103	0.574395	0.576539	1.17752	0.769563	0.781458	1.01615	1.25333	0.716879	0.377431	0.604388	0.685931	0.375112	0.491042	0.53074
1789	0.755882	1.07719	0.459089	0.334726	0.578913	0.581244	1.19929	0.772134	0.784068	1.03071	1.25538	0.698939	0.379369	0.596565	0.675682	0.453773	0.551031	0.583752
1790	0.75271	1.09312	0.462826	0.343994	0.583224	0.585629	1.19548	0.777902	0.789933	1.00444	1.23995	0.688085	0.378927	0.603047	0.680235	0.403054	0.512682	0.550636
1791	0.758409	1.10941	0.463265	0.320453	0.584271	0.587201	1.19854	0.786317	0.798489	1.00272	1.21762	0.678817	0.373014	0.611274	0.69179	0.386983	0.526447	0.565066
1792	0.755576	1.09266	0.500453	0.332841	0.603475	0.606263	1.16318	0.805699	0.818193	1.02047	1.22209	0.672106	0.368701	0.60839	0.692478	0.401939	0.504467	0.541686
1793	0.746148	1.08881	0.487416	0.328587	0.605126	0.608101	1.17661	0.798994	0.811388	1.06055	1.38687	0.698855	0.375056	0.625828	0.708054	0.402941	0.525833	0.565367
1794	0.750355	1.12212	0.5221	0.33078	0.61379	0.616922	1.21046	0.826439	0.839266	1.06362	1.40105	0.69459	0.39129	0.643565	0.720128	0.408077	0.52617	0.563942
1795	0.763187	1.14094	0.511294	0.34244	0.624664	0.627862	1.11153	0.816878	0.829578	1.03479	1.41024	0.680143	0.381836	0.63278	0.712451	0.415553	0.57573	0.610436
1796	0.780045	1.14644	0.524545	0.316377	0.627622	0.631099	1.15915	0.841195	0.854284	0.995314	1.4033	0.664628	0.39033	0.636957	0.713943	0.390802	0.520048	0.560909
1797	0.796862	1.11216	0.542984	0.328302	0.636095	0.639386	1.14873	0.844377	0.857521	0.973906	1.42115	0.666877	0.385038	0.632704	0.712216	0.367077	0.504241	0.547438
1798	0.806344	1.1111	0.558371	0.336601	0.642686	0.645898	1.14805	0.848388	0.861586	0.974249	1.48927	0.649527	0.388382	0.633374	0.712574	0.407285	0.562401	0.600982
1799	0.808559	1.14872	0.565167	0.312562	0.632254	0.635832	1.12429	0.842744	0.855856	0.978452	1.48144	0.639762	0.396468	0.633223	0.707818	0.431336	0.53826	0.575775
1800	0.808478	1.17777	0.581658	0.321069	0.626638	0.629945	1.12846	0.838553	0.851597	0.961464	1.48652	0.642235	0.403209	0.640211	0.71032	0.367678	0.513946	0.555554
1801	0.805059	1.16277	0.601126	0.338878	0.629203	0.63185	1.14952	0.83534	0.848316	0.943348	1.48103	0.640748	0.397428	0.63005	0.701721	0.394292	0.524758	0.564282
1802	0.788451	1.16839	0.596466	0.314797	0.61186	0.615275	1.18811	0.834716	0.847668	0.955333	1.4459	0.589523	0.406033	0.619937	0.690357	0.4349	0.540938	0.579123
1803	0.78582	1.18197	0.585827	0.323192	0.61782	0.620955	1.15183	0.82589	0.8387	0.948262	1.43291	0.594881	0.404584	0.614813	0.68958	0.441043	0.567223	0.604735
1804	0.781153	1.18461	0.571629	0.327428	0.611147	0.614198	1.16323	0.823497	0.836268	0.949284	1.42006	0.594478	0.39122	0.60619	0.686536	0.398067	0.521919	0.560356
1805	0.773497	1.14469	0.537122	0.337335	0.603567	0.605905	1.20824	0.816707	0.82934	0.972575	1.43937	0.587995	0.406394	0.603825	0.679381	0.427275	0.518634	0.561274
1806	0.766413	1.11983	0.543944	0.324943	0.590417	0.593274	1.24688	0.81545	0.828053	0.992095	1.49495	0.588625	0.403577	0.597082	0.675394	0.418568	0.522423	0.565406
1807	0.780517	1.1262	0.567294	0.336738	0.602799	0.605304	1.13039	0.814821	0.827432	1.00387	1.52861	0.587177	0.406175	0.593737	0.67383	0.436852	0.544789	0.593163
1808	0.781308	0.979062	0.584854	0.353478	0.616389	0.618922	1.19761	0.829757	0.842605	0.975539	1.51049	0.578988	0.412329	0.588128	0.667754	0.389824	0.498049	0.543543
1809	0.798538	1.01326	0.608005	0.344824	0.624837	0.627576	1.20797	0.837903	0.850894	0.964224	1.22416	0.597255	0.414677	0.57142	0.654137	0.428034	0.5388	0.577037
1810	0.820487	1.04764	0.635755	0.352889	0.635036	0.637979	1.1723	0.850226	0.863425	0.829208	1.17867	0.598361	0.415803	0.532743	0.626793	0.452471	0.529257	0.571727
1811	0.82078	1.12343	0.657238	0.335144	0.632481	0.635745	1.20059	0.870819	0.884352	0.780414	1.18692	0.625072	0.412225	0.522154	0.617237	0.441125	0.498169	0.545134
1812	0.834485	1.15124	0.661833	0.340589	0.638142	0.641238	1.22131	0.882155	0.895865	0.767074	1.19516	0.629889	0.408082	0.517194	0.617712	0.410501	0.493165	0.541079
1813	0.850863	1.16602	0.670684	0.339551	0.634861	0.637889	1.2002	0.866283	0.879739	0.755077	1.1867	0.610751	0.417013	0.514451	0.611284	0.465871	0.53756	0.579475
1814	0.844346	1.18316	0.661941	0.339179	0.626976	0.630262	1.1129	0.848724	0.861916	0.752977	1.19955	0.602581	0.429845	0.527458	0.616636	0.422261	0.508994	0.554825
1815	0.858033	1.18628	0.662976	0.355241	0.639522	0.642612	1.13149	0.856525	0.869843	0.763764	1.12897	0.628527	0.424059	0.525259	0.623384	0.418679	0.525502	0.57136
1816	0.866164	1.17368	0.683033	0.338126	0.637745	0.641083	1.1365	0.858685	0.872037	0.737325	1.10508	0.611618	0.430826	0.525236	0.625153	0.443151	0.513806	0.564635
1817	0.873287	1.16654	0.671934	0.337444	0.638622	0.641764	1.15866	0.868103	0.88159	0.715317	1.11178	0.614882	0.42846	0.515181	0.61903	0.459027	0.529076	0.577088
1818	0.865422	1.14603	0.69714	0.353162	0.642851	0.645705	1.26258	0.902456	0.916458	0.704517	1.15484	0.601673	0.431938	0.507139	0.610296	0.469859	0.518605	0.565699
1819	0.899915	1.21221	0.72413	0.327483	0.65196	0.65548	1.27717	0.924958	0.939333	0.710095	1.11845	0.602277	0.43754	0.511532	0.613735	0.489243	0.534499	0.580758
1820	0.934036	1.22008	0.734919	0.333365	0.642687	0.646071	1.16328	0.898908	0.912885	0.725906	1.14161	0.597449	0.445059	0.512641	0.615869	0.454633	0.516471	0.564636
1821	0.935902	1.19328	0.745504	0.356515	0.657624	0.660123	1.05306	0.884819	0.898611	0.707507	1.14483	0.566182	0.443306	0.504779	0.613215	0.470378	0.502592	0.554656
1822	0.937132	1.1008	0.76206	0.324544	0.632036	0.635343	1.09089	0.892762	0.906655	0.710482	1.14539	0.579016	0.452345	0.50879	0.616841	0.447828	0.499143	0.553366
1823	0.881381	1.09257	0.78338	0.335609	0.635616	0.63851	1.09267	0.888883	0.902699	0.712843	1.18372	0.604514	0.453282	0.509147	0.620774	0.474068	0.519154	0.570959
1824	0.850811	1.10899	0.754184	0.340563	0.626947	0.629679	1.10047	0.88282	0.896526	0.720092	1.15515	0.605546	0.444284	0.507679	0.626713	0.449629	0.500445	0.558318
1825	0.847713	1.10328	0.785593	0.353411	0.621068	0.622554	1.12694	0.879657	0.893281	0.751704	1.19689	0.602155	0.45986	0.527811	0.639222	0.427911	0.509889	0.571211
1826	0.835388	1.08247	0.77078	0.331838	0.586005	0.588219	1.081	0.849147	0.862269	0.780788	1.19395	0.616835	0.458271	0.523614	0.642675	0.459231	0.529476	0.589526
1827	0.837159	1.14725	0.725088	0.344288	0.597304	0.598951	1.14686	0.867301	0.880676	0.823066	1.19655	0.623818	0.46074	0.534739	0.653883	0.484249	0.52657	0.584957
1828	0.829881	1.12058	0.745743	0.358062	0.594204	0.595583	1.05707	0.841581	0.854577	0.849162	1.15532	0.644488	0.474427	0.548207	0.664068	0.433879	0.525922	0.589364
1829	0.843734	1.09603	0.744395	0.355461	0.594962	0.596207	1.11027	0.852289	0.865424	0.875656	1.16634	0.64906	0.478943	0.561708	0.689442	0.439447	0.544727	0.614905
1830	0.848127	1.12685	0.716729	0.362837	0.592785	0.593999	1.13335	0.85127	0.864373	0.882227	1.18993	0.655088	0.483903	0.569616	0.699171	0.446681	0.546924	0.620671
1831	0.852535	1.11589	0.703284	0.340542	0.579762	0.581489	1.11299	0.844104	0.857085	0.888627	1.18731	0.668521	0.475775	0.570822	0.710841	0.450019	0.55416	0.631315
1832	0.858348	1.1273	0.707793	0.351525	0.578329	0.579587	1.09035	0.833646	0.846452	0.885966	1.19121	0.684161	0.472057	0.572981	0.716554	0.449765	0.56012	0.63434
1833	0.873974	1.12075	0.7089	0.347925	0.569085	0.570033	1.09698	0.827422	0.840097	0.891612	1.19319	0.700608	0.48242	0.58525	0.719249	0.471791	0.583041	0.648938
1834	0.882869	1.10886	0.720102	0.348003	0.55554	0.556686	1.15013	0.836303	0.849085	0.892067	1.17208	0.70893	0.505981	0.599947	0.726374	0.500069	0.616821	0.678763
1835	0.880293	1.10172	0.722415	0.364707	0.564296	0.56489	1.11065	0.823603	0.836199	0.880928	1.15748	0.719062	0.490923	0.594376	0.732832	0.469258	0.57448	0.652963
1836	0.867696	1.12874	0.709131	0.339924	0.562793	0.563986	1.11161	0.829361	0.842037	0.865583	1.14186	0.71636	0.509459	0.577223	0.727539	0.450802	0.54443	0.63262
1837	0.856439	1.10966	0.678558	0.346094	0.564295	0.565232	1.08031	0.81719	0.82966	0.857429	1.1452	0.730691	0.501273	0.603656	0.735318	0.521684	0.622155	0.685321
1838	0.857584	1.07553	0.648506	0.357349	0.549501	0.549958	1.07935	0.798527	0.810668	0.86357	1.13558	0.744259	0.508318	0.611312	0.739757	0.514219	0.604527	0.674511
1839	0.853356	1.0898	0.620962	0.337919	0.545121	0.545779	1.10907	0.797649	0.809746	0.861683	1.15154	0.784062	0.51398	0.630794	0.764209	0.515226	0.599855	0.679168
1840	0.834775	1.0194	0.60198	0.332718	0.527064	0.527294	1.19534	0.78549	0.797331	0.87707	1.29828	0.78629	0.531932	0.634869	0.768903	0.499405	0.606637	0.691293
1841	0.819913	1.00994	0.606911	0.361991	0.534985	0.53449	1.10355	0.773745	0.785396	0.885278	1.29669	0.798697	0.525104	0.621569	0.768449	0.508802	0.573643	0.663701
1842	0.893075	1.00684	0.611055	0.337639	0.5218	0.522019	1.11227	0.774571	0.786231	0.886202	1.26918	0.805104	0.532636	0.62802	0.77496	0.51676	0.627003	0.70483
1843	0.8498	0.963379	0.627923	0.333748	0.523201	0.523599	1.05858	0.770256	0.781845	0.90175	1.27539	0.815151	0.532031	0.632684	0.774209	0.506365	0.583627	0.669475
1844	0.821649	0.990373	0.637342	0.343716	0.52665	0.526785	1.06573	0.773598	0.785225	0.904303	1.26249	0.809108	0.52181	0.625849	0.773201	0.511285	0.602913	0.676562
1845	0.779506	0.9897	0.634472	0.359497	0.529185	0.527847	1.03654	0.761523	0.772947	0.903694	1.23674	0.797322	0.542469	0.634046	0.771333	0.56845	0.63723	0.705524
1846	0.761728	0.986593	0.646725	0.335479	0.510208	0.510375	1.04774	0.756106	0.767402	0.915406	1.24185	0.812484	0.54235	0.652975	0.78943	0.54804	0.650936	0.714112
1847	0.764341	0.93079	0.650971	0.355323	0.525594	0.525331	1.04724	0.755404	0.766689	0.941341	1.2501	0.844077	0.553099	0.661813	0.801482	0.559094	0.625801	0.695296
1848	0.758602	0.928675	0.649492	0.367102	0.52305	0.522525	1.10016	0.753116	0.764329	0.997381	1.25312	0.842184	0.56342	0.684793	0.825631	0.571261	0.669102	0.729829
1849	0.756054	0.92194	0.634535	0.370215	0.500538	0.499015	1.02638	0.720715	0.731367	1.02254	1.30271	0.835898	0.568245	0.694601	0.840846	0.605988	0.697804	0.761132
1850	0.739525	0.918896	0.640872	0.371705	0.489013	0.487198	0.989378	0.703226	0.713589	1.01894	1.32126	0.831874	0.577488	0.735383	0.847418	0.530554	0.665068	0.733945
1851	0.725718	0.920224	0.643582	0.356009	0.4914	0.490237	1.03035	0.698023	0.708219	1.01362	1.31827	0.846377	0.566446	0.725411	0.857367	0.62226	0.74874	0.789727
1852	0.709505	0.937882	0.642499	0.356804	0.487582	0.486107	1.11211	0.704614	0.714853	1.01723	1.24819	0.873308	0.568465	0.728085	0.868508	0.644867	0.778015	0.824738
1853	0.683023	0.923209	0.639067	0.364668	0.48154	0.479401	1.14685	0.703128	0.713198	0.967376	1.20451	0.876497	0.577192	0.725733	0.86209	0.665979	0.752237	0.798515
1854	0.684712	0.910897	0.63641	0.364858	0.466988	0.46491	1.04357	0.683919	0.693721	0.979136	1.30933	0.873325	0.609146	0.750181	0.870626	0.701414	0.765731	0.801585
1855	0.721462	0.912587	0.649369	0.378446	0.470926	0.468232	1.16061	0.690648	0.70049	0.97848	1.3212	0.857007	0.594422	0.736185	0.877905	0.658659	0.74034	0.786042
1856	0.722575	0.921161	0.653294	0.344928	0.470534	0.468577	1.17759	0.698767	0.708718	0.979692	1.34953	0.881042	0.610043	0.756236	0.890468	0.738751	0.788673	0.823089
1857	0.719042	0.900381	0.604986	0.368325	0.46058	0.457858	1.1788	0.680441	0.690002	0.9575	1.36586	0.894564	0.604994	0.742806	0.895597	0.656287	0.761704	0.814047
1858	0.69846	0.890335	0.643125	0.37607	0.464083	0.46143	1.14624	0.680035	0.689591	0.958717	1.38088	0.891298	0.607204	0.745411	0.892985	0.734905	0.792342	0.825658
1859	0.694597	0.874561	0.636318	0.357139	0.473538	0.471221	1.15294	0.688817	0.698483	0.902238	1.37196	0.864031	0.620703	0.750333	0.881954	0.71332	0.786108	0.816948
1860	0.689419	0.870901	0.627912	0.35447	0.471606	0.469554	1.19926	0.693899	0.703603	0.904205	1.36222	0.849995	0.635187	0.760721	0.884243	0.714536	0.790671	0.834945
1861	0.690905	0.879225	0.61464	0.375114	0.482785	0.480115	1.13767	0.696182	0.705923	0.916993	1.36599	0.883752	0.630119	0.756964	0.90271	0.7373	0.793346	0.829759
1862	0.690784	0.884659	0.600569	0.354795	0.48785	0.486525	1.19391	0.715952	0.725975	0.945693	1.35718	0.865049	0.639376	0.768017	0.905753	0.692524	0.759313	0.814573
1863	0.694727	0.898255	0.602641	0.353628	0.511404	0.511339	1.07618	0.730076	0.740409	0.946619	1.344	0.867407	0.643216	0.767229	0.919762	0.704015	0.807579	0.867161
1864	0.704941	0.849447	0.62742	0.365796	0.529867	0.529691	1.11979	0.742938	0.753453	0.960527	1.3607	0.895969	0.645573	0.778591	0.935555	0.767876	0.777606	0.844872
1865	0.727032	0.920843	0.625763	0.38566	0.540644	0.539946	1.1207	0.755547	0.766221	0.964213	1.37931	0.895008	0.659245	0.78593	0.93657	0.758456	0.77608	0.853817
1866	0.717619	0.90136	0.61104	0.359587	0.525996	0.526574	1.06313	0.747957	0.758496	0.9743	1.38829	0.917332	0.662034	0.808546	0.967706	0.755292	0.781678	0.869753
1867	0.723442	0.917753	0.639451	0.376761	0.539432	0.539241	1.13627	0.766591	0.777314	0.988518	1.40059	0.917484	0.673944	0.823508	0.994531	0.764877	0.858628	0.933713
1868	0.736943	0.927589	0.637904	0.390595	0.538865	0.538004	1.20752	0.773605	0.78438	1.00602	1.41097	0.912702	0.685729	0.829586	1.00438	0.760516	0.815698	0.920633
1869	0.734574	0.938021	0.649256	0.385157	0.531078	0.529456	1.06871	0.756992	0.767494	1.02281	1.41457	0.89714	0.691802	0.814318	0.978865	0.791308	0.84059	0.931125
1870	0.728127	0.926073	0.659775	0.397916	0.529819	0.527734	1.08937	0.757138	0.767505	1.04937	1.38267	0.899905	0.696555	0.820381	0.98806	0.723694	0.824067	0.917093
1871	0.752815	0.934224	0.630305	0.383388	0.534915	0.533638	1.15215	0.769724	0.780191	1.09389	1.42774	0.888278	0.68942	0.829658	1.00397	0.827072	0.857194	0.95724
1872	0.757956	0.937863	0.634888	0.378102	0.548965	0.548346	1.13141	0.776463	0.787039	1.15623	1.4498	0.855672	0.6966	0.847108	1.02954	0.797137	0.858483	0.963154
1873	0.770711	0.944869	0.658292	0.391678	0.554948	0.554358	0.972392	0.754617	0.765012	1.20008	1.47789	0.890715	0.713019	0.855469	1.03949	0.751084	0.861634	0.960422
1874	0.754959	0.969341	0.661816	0.398403	0.55691	0.556479	1.05349	0.774031	0.784553	1.22435	1.48851	0.90716	0.716745	0.861915	1.0572	0.845117	0.846892	0.971338
1875	0.759195	0.967971	0.661305	0.398017	0.561252	0.561042	1.17855	0.795449	0.806109	1.27688	1.58511	0.875205	0.704712	0.866659	1.07208	0.768314	0.848265	0.974539
1876	0.768926	0.976251	0.651065	0.381706	0.568799	0.569546	1.11475	0.796001	0.80669	1.27508	1.58376	0.847964	0.717606	0.867022	1.0639	0.799276	0.880482	1.00305
1877	0.770241	0.997908	0.629363	0.389577	0.567768	0.567832	1.10479	0.791187	0.801703	1.2797	1.63495	0.838478	0.711136	0.867512	1.07511	0.900692	0.864128	1.0013
1878	0.77544	1.01696	0.646946	0.398091	0.568995	0.568816	1.13064	0.800379	0.810958	1.24839	1.65865	0.852047	0.708602	0.862206	1.0719	0.815975	0.903361	1.01626
1879	0.776929	1.02451	0.625173	0.382514	0.565557	0.565679	1.08871	0.799819	0.810442	1.28894	1.70947	0.874136	0.734407	0.884507	1.10391	0.842278	0.894491	1.02204
1880	0.782853	1.01785	0.624198	0.386166	0.571874	0.572171	1.05928	0.803263	0.813935	1.31365	1.77599	0.983652	0.749756	0.908781	1.13916	0.827323	0.863833	1.02832
1881	0.776597	1.00344	0.615178	0.404782	0.570766	0.569646	1.09299	0.804131	0.814669	1.38352	1.84651	1.02039	0.743431	0.928569	1.1782	0.801842	0.930908	1.07223
1882	0.767712	0.996179	0.606291	0.382002	0.561653	0.56267	1.1351	0.810963	0.821402	1.39712	1.88102	1.01976	0.758367	0.93946	1.19645	0.929619	0.992717	1.12436
1883	0.771544	1.00919	0.634508	0.382842	0.569685	0.571043	1.23932	0.831647	0.842249	1.39755	1.96879	1.02439	0.759097	0.945621	1.20939	0.846922	0.95324	1.11775
1884	0.765597	1.03571	0.635394	0.393541	0.585869	0.587588	1.24003	0.846717	0.857548	1.40142	1.90924	1.04228	0.759643	0.951187	1.20988	0.815905	0.932689	1.10438
1885	0.751093	1.0307	0.611607	0.407333	0.615156	0.617715	1.15793	0.848748	0.859719	1.40249	1.91982	1.0581	0.763523	0.9527	1.21125	0.885468	0.980418	1.13473
1886	0.739046	1.04733	0.622688	0.392781	0.610108	0.615109	1.13089	0.848401	0.859325	1.41232	1.94344	1.04736	0.761678	0.949897	1.19303	0.92736	0.961927	1.12673
1887	0.734903	1.06277	0.629634	0.405314	0.618462	0.62294	1.06565	0.837212	0.848066	1.40241	2.00053	1.03615	0.770711	0.953868	1.20129	0.886439	0.935577	1.10914
1888	0.736076	1.08696	0.650564	0.413343	0.622618	0.626612	1.15285	0.860257	0.871148	1.42816	2.0704	1.03473	0.803262	0.962879	1.2339	0.894418	0.988537	1.16873
1889	0.735521	1.08298	0.649258	0.424743	0.619865	0.622769	1.09892	0.842769	0.85335	1.43212	2.14954	1.06769	0.789622	0.967809	1.23756	0.857734	0.971012	1.15387
1890	0.743934	1.10471	0.653161	0.428404	0.621958	0.62499	1.05091	0.83328	0.843645	1.46984	2.23966	1.08401	0.812797	0.985475	1.28305	0.997134	1.01623	1.21231
1891	0.744424	1.09066	0.63547	0.410133	0.621851	0.626353	1.07557	0.841036	0.851399	1.45855	2.34016	1.11078	0.809736	0.997909	1.32491	0.892442	0.947132	1.19601
1892	0.740744	1.09247	0.634145	0.409653	0.624508	0.629291	1.13938	0.854934	0.865348	1.45229	2.40415	1.1386	0.81131	1.00324	1.35811	0.952398	1.00683	1.25356
1893	0.770836	1.07732	0.61657	0.417264	0.625221	0.629513	1.09837	0.845082	0.85533	1.46894	2.48999	1.17358	0.814422	1.01526	1.38335	0.994869	1.03825	1.28737
1894	0.7823	1.07187	0.586636	0.434549	0.628806	0.632439	1.15306	0.857619	0.867681	1.4983	2.73045	1.20766	0.82487	1.03692	1.3935	1.08858	1.153	1.35213
1895	0.787082	1.00966	0.565521	0.440687	0.624396	0.627901	1.00659	0.813242	0.822952	1.53951	2.78274	1.27654	0.829367	1.05885	1.44997	0.973277	1.08075	1.34448
1896	0.76614	1.03381	0.556576	0.400617	0.621786	0.628654	1.01012	0.820529	0.830426	1.51237	2.91192	1.30847	0.839158	1.07142	1.45499	0.981903	1.08443	1.34371
1897	0.761281	1.02061	0.545534	0.428748	0.630965	0.635975	1.13146	0.848105	0.857851	1.52175	2.93614	1.33543	0.837366	1.08161	1.48157	0.934099	1.09669	1.36884
1898	0.758022	1.01215	0.538312	0.429205	0.633281	0.639049	1.03615	0.822058	0.831527	1.63022	2.99669	1.38025	0.845256	1.10084	1.53978	1.03145	1.17315	1.45092
1899	0.728937	1.03999	0.547686	0.412626	0.625046	0.633043	1.1664	0.850447	0.859742	1.64911	3.02634	1.40399	0.890343	1.13148	1.59757	1.02751	1.19753	1.50727
1900	0.721108	1.04286	0.569694	0.419326	0.630013	0.638464	1.26269	0.864164	0.873432	1.70227	3.01348	1.41484	0.900226	1.13905	1.6128	1.10865	1.22617	1.52078
1901	0.724421	1.04467	0.578964	0.435616	0.636708	0.643612	1.12615	0.845761	0.85476	1.71626	3.04769	1.40444	0.893088	1.12876	1.63696	1.03736	1.17928	1.52133
1902	0.732544	1.05794	0.602744	0.417257	0.633033	0.643821	1.04127	0.836228	0.845383	1.78684	3.11015	1.42005	0.901018	1.13807	1.67591	1.07538	1.22616	1.58459
1903	0.713921	1.10713	0.615767	0.413188	0.639372	0.650491	1.0638	0.848219	0.857254	1.81898	3.25488	1.45318	0.923022	1.1528	1.72012	1.0691	1.2098	1.63143
1904	0.721965	1.10018	0.620741	0.425873	0.653881	0.664985	1.14385	0.873396	0.88238	1.89074	3.29335	1.50258	0.926186	1.16627	1.74421	1.17803	1.28393	1.67543
1905	0.729639	1.15438	0.623375	0.452125	0.675225	0.684259	1.19135	0.894843	0.90392	1.91181	3.11282	1.53025	0.929092	1.17213	1.77038	1.08871	1.22734	1.68307
1906	0.727312	1.09856	0.628057	0.434572	0.671671	0.68537	1.05049	0.869192	0.878353	1.99417	3.15127	1.55781	0.943493	1.18481	1.79968	1.13852	1.27289	1.73998
1907	0.74201	1.1206	0.654919	0.439525	0.683296	0.698542	1.06506	0.885557	0.894961	1.99552	3.08554	1.58112	0.984007	1.21959	1.83363	1.15145	1.28488	1.77893
1908	0.758279	1.12652	0.637668	0.461077	0.698025	0.711314	1.08799	0.892958	0.902246	2.00627	3.07441	1.58931	0.968562	1.19917	1.80434	1.24562	1.3748	1.78692
1909	0.759124	1.08399	0.586003	0.455505	0.702695	0.717561	1.06629	0.887934	0.897181	2.00863	3.11966	1.60572	0.968501	1.19787	1.81935	1.17945	1.31878	1.80332
1910	0.76434	1.09473	0.640393	0.467673	0.718829	0.734203	1.19302	0.934247	0.943275	2.0339	3.10534	1.52543	0.989284	1.21381	1.82054	1.18628	1.30517	1.80234
1911	0.753386	1.03308	0.679885	0.456621	0.71795	0.736638	1.094	0.912375	0.92173	2.04179	2.99406	1.51487	0.977432	1.19945	1.81044	1.10072	1.25961	1.73207
1912	0.781145	1.04875	0.700038	0.451451	0.725432	0.746888	1.10405	0.923806	0.933283	2.0751	2.96601	1.5329	0.988013	1.21115	1.82919	1.16129	1.30104	1.78471
1913	0.777688	1.07279	0.716552	0.467096	0.733599	0.753888	1.06769	0.908875	0.918188	2.08573	3.0012	1.57183	1.01587	1.24211	1.86141	1.32009	1.38482	1.85073
1914	0.760211	1.08438	0.722762	0.480804	0.733735	0.752265	1.06479	0.905172	0.91451	2.11673	3.03086	1.61306	0.974828	1.21661	1.86478	1.15389	1.2923	1.81962
1915	0.764523	1.09411	0.731911	0.472224	0.727872	0.746355	1.03646	0.898843	0.908022	2.16717	3.0808	1.63298	0.959921	1.20218	1.87954	1.20021	1.34445	1.89878
1916	0.795123	1.06467	0.722873	0.436116	0.708971	0.734459	1.09366	0.919919	0.928751	2.17117	3.08838	1.64522	0.99217	1.23293	1.89997	1.27243	1.36747	1.91794
1917	0.810819	1.05893	0.723406	0.46706	0.725014	0.745442	1.11104	0.92497	0.933718	2.19142	3.10265	1.66309	0.998005	1.23951	1.909	1.29956	1.40607	1.93379
1918	0.806264	1.09479	0.704991	0.465218	0.716631	0.739759	1.12241	0.926058	0.934456	2.20288	3.11865	1.67635	1.00267	1.24207	1.91967	1.36232	1.40431	1.96994
1919	0.825224	1.11556	0.717146	0.452284	0.717828	0.743389	1.08851	0.924656	0.933701	2.20954	3.13767	1.66298	0.931993	1.1712	1.86567	1.09786	1.24067	1.83706
1920	0.813958	1.1407	0.730028	0.464524	0.725854	0.750293	1.0375	0.912237	0.92137	2.27914	3.12751	1.72548	0.985328	1.23008	1.92194	1.30321	1.371	1.96798
1921	0.800878	1.14975	0.749585	0.490605	0.742919	0.762733	1.05447	0.921743	0.93088	2.27428	3.13465	1.72157	0.901111	1.14618	1.8391	1.10577	1.25565	1.82661
1922	0.802988	1.15038	0.753089	0.470864	0.73145	0.755762	1.07804	0.93057	0.939531	2.27289	3.12776	1.68578	0.908896	1.15659	1.83656	1.201	1.35604	1.91199
1923	0.805258	1.17605	0.722417	0.494212	0.733952	0.753913	1.10603	0.938556	0.946734	2.27369	3.14393	1.64521	1.00401	1.24915	1.91115	1.32248	1.42393	1.98655
1924	0.795179	1.21414	0.729772	0.48271	0.72348	0.745169	1.08346	0.929538	0.937562	2.281	2.97792	1.64475	0.983566	1.23037	1.84698	1.18909	1.32524	1.8623
1925	0.808053	1.21219	0.726152	0.471817	0.717922	0.742023	1.08464	0.932153	0.939632	2.24838	2.9782	1.61991	0.978061	1.22646	1.83918	1.28966	1.38346	1.91634
1926	0.81146	1.20773	0.740638	0.495658	0.731923	0.753154	1.08116	0.93399	0.941228	2.2319	2.86941	1.65389	0.972152	1.21414	1.83233	1.28565	1.40363	1.92085
1927	0.839974	1.20209	0.749314	0.492258	0.739838	0.762876	1.16763	0.975701	0.982347	2.22537	2.86274	1.65679	0.988082	1.21715	1.79395	1.25075	1.35239	1.8443
1928	0.838748	1.19837	0.759729	0.493453	0.742064	0.763569	1.06399	0.940162	0.947409	2.15537	2.85933	1.62885	0.962095	1.18517	1.76397	1.2975	1.34553	1.81685
1929	0.851187	1.14401	0.765035	0.47369	0.722426	0.748102	1.10327	0.951909	0.958291	2.15764	2.8184	1.60405	0.997288	1.20869	1.75652	1.19361	1.29592	1.77637
1930	0.845428	1.20179	0.758597	0.499794	0.736456	0.755755	1.1172	0.96087	0.966669	2.14845	2.79619	1.61032	0.945712	1.16419	1.71331	1.21843	1.34754	1.80364
1931	0.85997	1.21753	0.750135	0.463715	0.716588	0.74279	0.94138	0.881922	0.890129	2.16847	2.77524	1.62403	0.893567	1.11023	1.65463	1.03839	1.19211	1.67808
1932	0.850109	1.18907	0.734806	0.504894	0.732193	0.747042	0.960405	0.886279	0.893251	2.09404	2.76425	1.61702	0.84023	1.07043	1.58746	1.02023	1.17688	1.58751
1933	0.839507	1.17348	0.707671	0.483252	0.716597	0.73421	1.05199	0.922306	0.927705	2.07166	2.63629	1.63307	0.868502	1.09834	1.60112	1.03805	1.17639	1.59543
1934	0.836485	1.16734	0.700547	0.502735	0.711671	0.724517	1.00166	0.895097	0.899985	2.05135	2.65845	1.58086	0.899212	1.11981	1.60287	1.10782	1.24024	1.63498
1935	0.822975	1.108	0.69455	0.498475	0.699548	0.710849	1.02395	0.897361	0.900696	1.9782	2.65187	1.58286	0.910643	1.12954	1.59801	1.03378	1.17871	1.59858
1936	0.8318	1.0995	0.693546	0.522502	0.704636	0.70952	1.0254	0.898322	0.90054	1.93585	2.6505	1.57273	0.950372	1.16114	1.62192	1.13227	1.23697	1.63966
1937	0.848839	1.12065	0.693291	0.510421	0.696347	0.701666	0.981926	0.880013	0.882146	1.97088	2.71431	1.61602	0.971278	1.18653	1.64382	1.1411	1.25173	1.65392
1938	0.848851	1.11809	0.708832	0.503122	0.6878	0.694626	0.932834	0.856433	0.859118	2.00663	2.7087	1.58959	0.907672	1.14579	1.58474	1.07282	1.20245	1.57193
1939	0.837986	1.11191	0.710761	0.538421	0.697893	0.695248	0.989975	0.880427	0.880904	1.9999	2.6295	1.55802	0.938808	1.16804	1.60732	1.10684	1.20225	1.58978
1940	0.792333	1.0955	0.705542	0.51102	0.672776	0.674194	0.942733	0.848303	0.847778	2.00323	2.59881	1.55645	0.966341	1.18631	1.63015	1.10279	1.24349	1.62603
1941	0.784685	1.11262	0.695726	0.513971	0.670896	0.669916	0.95241	0.852022	0.850825	1.93707	2.56935	1.53631	0.997681	1.20804	1.63988	1.15825	1.27797	1.65533
1942	0.78314	1.1074	0.695842	0.538926	0.670752	0.661143	0.952855	0.848238	0.845083	1.89816	2.55763	1.52388	1.03969	1.24657	1.65923	1.20845	1.31012	1.66246
1943	0.838526	1.08675	0.700963	0.553833	0.681107	0.667743	0.919486	0.835081	0.832913	1.88598	2.50851	1.53129	1.04347	1.25202	1.65831	1.22086	1.3035	1.6377
1944	0.829205	1.09826	0.7059	0.519655	0.665511	0.658814	0.987414	0.869837	0.864411	1.85106	2.45354	1.48623	1.03865	1.25469	1.65157	1.20581	1.29887	1.66241
1945	0.825173	1.10082	0.704739	0.52832	0.666036	0.654126	0.981532	0.86255	0.855562	1.82938	2.43437	1.44329	0.927924	1.16415	1.62548	1.14532	1.24693	1.63798
1946	0.830845	1.09428	0.679029	0.513172	0.655584	0.646241	0.980823	0.861919	0.853772	1.82156	2.38819	1.44056	0.943899	1.18905	1.59026	1.11894	1.21794	1.57612
1947	0.828067	1.09585	0.695666	0.543238	0.667184	0.650604	1.00797	0.872576	0.8628	1.80892	2.357	1.45938	0.958017	1.19996	1.59786	1.0749	1.18221	1.56281
1948	0.874222	1.11235	0.701996	0.56553	0.673017	0.651054	0.932284	0.841403	0.833255	1.77466	2.30456	1.47523	0.965987	1.20956	1.58281	1.15436	1.25907	1.58469
1949	0.879777	1.11653	0.707641	0.519705	0.651158	0.635821	0.970027	0.855453	0.844059	1.77104	2.29101	1.47458	1.01924	1.25821	1.59279	1.18038	1.28078	1.5788
1950	0.872293	1.12496	0.691939	0.595254	0.674884	0.639808	0.953871	0.844423	0.829081	1.67999	2.31483	1.40821	1.04222	1.26356	1.56904	1.25434	1.29568	1.56175
1951	0.865292	1.12535	0.673477	0.571971	0.661319	0.630212	0.965151	0.847735	0.829831	1.64012	2.25994	1.37764	1.03499	1.24216	1.532	1.212	1.26643	1.52142
1952	0.879615	1.15013	0.660871	0.579948	0.670635	0.635774	0.913985	0.825262	0.808468	1.647	2.18595	1.36492	1.03494	1.2454	1.50391	1.11275	1.20518	1.46317
1953	0.888124	1.14387	0.644356	0.592064	0.672675	0.63778	0.874325	0.805168	0.788647	1.62333	2.20429	1.36442	1.02597	1.2469	1.48182	1.08287	1.18657	1.43223
1954	0.879515	1.12335	0.639449	0.588462	0.669679	0.635955	0.938299	0.836091	0.815113	1.59531	2.17649	1.38665	1.01142	1.24738	1.46607	1.07315	1.20372	1.41241
1955	0.886184	1.10303	0.633393	0.605692	0.684025	0.645922	0.88941	0.81735	0.799788	1.57259	2.15639	1.4807	1.01888	1.26672	1.45405	1.15866	1.27575	1.43696
1956	0.890864	1.11107	0.618924	0.631464	0.687149	0.636584	0.888076	0.814035	0.792656	1.57554	2.0204	1.45849	1.0375	1.30913	1.45133	1.18678	1.31408	1.43155
1957	0.845187	1.12328	0.611185	0.639755	0.680116	0.627523	0.885296	0.806586	0.782855	1.5342	2.00046	1.41369	1.03105	1.33608	1.42169	1.12396	1.30802	1.39463
1958	0.842616	1.10303	0.609235	0.610752	0.666434	0.621469	0.833621	0.779247	0.758502	1.51201	1.89952	1.39968	1.02908	1.34711	1.41517	1.06513	1.24577	1.36306
1959	0.832514	1.09747	0.61387	0.607493	0.674958	0.635978	0.81696	0.773801	0.754404	1.47513	1.86482	1.41931	1.02923	1.35114	1.40154	1.07896	1.26742	1.3554
1960	0.823426	1.13579	0.616235	0.620522	0.683189	0.647298	0.868496	0.805817	0.781133	1.45597	1.76892	1.37951	1.04091	1.37266	1.38132	1.15556	1.29795	1.34227
1961	0.823628	1.11163	0.617266	0.604285	0.681616	0.651997	0.820676	0.780623	0.760707	1.44878	1.71653	1.31378	1.03501	1.37019	1.35301	1.07239	1.19425	1.26321
1962	0.826106	1.10415	0.621684	0.658239	0.698452	0.658509	0.815544	0.777567	0.757251	1.44312	1.5754	1.2844	1.0633	1.39177	1.32629	1.06089	1.22141	1.25215
1963	0.835371	1.11096	0.639958	0.625063	0.695197	0.665189	0.827943	0.787552	0.767503	1.40465	1.54055	1.29028	1.10159	1.40724	1.30533	1.13039	1.2629	1.23507
1964	0.883069	1.10671	0.661067	0.630135	0.703023	0.680896	0.858079	0.811206	0.792468	1.37141	1.52242	1.267	1.09265	1.39585	1.28808	1.12747	1.29565	1.2355
1965	0.881395	1.07793	0.649393	0.623084	0.697467	0.681997	0.831813	0.79668	0.777208	1.37367	1.52171	1.27397	1.08839	1.39057	1.2771	1.19955	1.29996	1.22069
1966	0.878634	1.04944	0.64818	0.656502	0.708292	0.684077	0.819493	0.786507	0.768238	1.37351	1.5109	1.24084	1.08318	1.35634	1.27381	1.05265	1.15008	1.18062
1967	0.870457	1.03039	0.603682	0.692204	0.7152	0.685649	0.870925	0.815991	0.78755	1.31273	1.51634	1.16896	1.07596	1.31583	1.26674	1.09644	1.20873	1.20578
1968	0.875321	1.01892	0.61198	0.659346	0.703106	0.682157	0.829051	0.791786	0.76513	1.24943	1.48983	1.19227	1.10415	1.31363	1.26988	1.17047	1.23731	1.21512
1969	0.852553	1.01377	0.605797	0.687035	0.718355	0.690762	0.847278	0.807358	0.773697	1.24963	1.42389	1.18684	1.07097	1.29816	1.2536	1.11303	1.21308	1.19842
1970	0.839267	1.0185	0.609829	0.682102	0.72049	0.698287	0.838065	0.801659	0.770749	1.22995	1.35263	1.18275	1.1068	1.28079	1.24205	1.13182	1.20185	1.19268
1971	0.840193	1.02157	0.6186	0.703347	0.739089	0.709972	0.886777	0.836169	0.797144	1.20558	1.34063	1.17029	1.11741	1.27808	1.24033	1.18755	1.21823	1.19411
1972	0.830984	1.00998	0.649162	0.723438	0.748421	0.732273	0.835538	0.810399	0.780969	1.19983	1.34858	1.16381	1.13039	1.2566	1.22302	1.16505	1.17674	1.14328
1973	0.817781	0.990867	0.68004	0.713994	0.749598	0.7389	0.859894	0.825878	0.790281	1.20398	1.32312	1.15886	1.15019	1.21682	1.18463	1.11443	1.11422	1.09161
1974	0.809388	0.999922	0.671016	0.750438	0.768799	0.74833	0.861468	0.831511	0.795124	1.19864	1.30605	1.16324	1.11587	1.18178	1.16414	1.05067	1.08484	1.08006
1975	0.808865	0.989878	0.669577	0.729327	0.763361	0.747559	0.839925	0.816914	0.784335	1.19925	1.30156	1.14929	1.09697	1.17946	1.16732	1.16416	1.13619	1.09688
1976	0.81784	0.962585	0.665116	0.763814	0.773893	0.746691	0.854277	0.826788	0.787234	1.2245	1.29953	1.16068	1.1421	1.19207	1.16012	1.13721	1.11489	1.08763
1977	0.831853	0.962135	0.683431	0.763378	0.784526	0.749452	0.858769	0.831094	0.796106	1.213	1.28951	1.17547	1.14809	1.18482	1.14971	1.14656	1.134	1.09185
1978	0.829604	0.965054	0.676196	0.78969	0.801833	0.760326	0.818501	0.801017	0.777226	1.2023	1.2783	1.15381	1.18347	1.18921	1.14444	1.23352	1.17134	1.09683
1979	0.840371	0.95935	0.660651	0.78564	0.803096	0.76152	0.846833	0.826221	0.788777	1.21646	1.25438	1.15098	1.20597	1.18715	1.13384	1.23132	1.13731	1.08721
1980	0.884295	0.96095	0.683988	0.794069	0.815998	0.779511	0.842544	0.824009	0.798334	1.20973	1.26369	1.11862	1.17507	1.1537	1.10609	1.237	1.14707	1.07461
1981	0.885216	0.941105	0.676158	0.768485	0.804494	0.777503	0.901053	0.869935	0.824492	1.22148	1.26356	1.16259	1.14734	1.14354	1.12511	1.12569	1.08607	1.07897
1982	0.877013	0.961255	0.663526	0.802452	0.811191	0.780587	0.854004	0.833086	0.799825	1.22427	1.24241	1.13107	1.10636	1.12655	1.11306	1.17213	1.08263	1.069
1983	0.879171	0.962489	0.681954	0.736922	0.799944	0.787664	0.875166	0.851003	0.819228	1.1958	1.23605	1.10645	1.11719	1.12069	1.10352	1.11019	1.07136	1.06191
1984	0.88033	0.962582	0.695787	0.792869	0.821675	0.804488	0.875868	0.853499	0.821747	1.19022	1.23124	1.08223	1.12387	1.12624	1.10154	1.13593	1.10204	1.06685
1985	0.887195	0.958759	0.689465	0.791641	0.823373	0.807518	0.895209	0.872111	0.836126	1.13254	1.19359	1.07576	1.13231	1.12957	1.09741	1.11697	1.09084	1.06157
1986	0.903439	0.980296	0.707168	0.802302	0.842444	0.834119	0.836554	0.828811	0.815659	1.10841	1.1974	1.06986	1.14066	1.14623	1.09884	1.17257	1.11382	1.05459
1987	0.907501	1.00135	0.741302	0.838434	0.872008	0.858723	0.930531	0.910314	0.877866	1.09435	1.17907	1.04926	1.16154	1.16209	1.09897	1.22766	1.13783	1.05345
1988	0.920461	1.02658	0.756444	0.859287	0.882106	0.874475	0.885003	0.876821	0.867604	1.09612	1.18933	1.03703	1.1906	1.18182	1.0957	1.16759	1.15086	1.06115
1989	0.926485	1.02836	0.820331	0.825179	0.894747	0.911026	0.877468	0.87572	0.871632	1.07716	1.16086	1.05355	1.18581	1.17632	1.09153	1.17184	1.11629	1.0346
1990	0.936231	1.03338	0.837615	0.831376	0.910572	0.929678	0.927541	0.921104	0.91262	1.09526	1.16241	1.03153	1.19596	1.18177	1.08795	1.17892	1.15341	1.0431
1991	0.945303	1.0369	0.87044	0.845624	0.913301	0.933515	0.943065	0.934688	0.920347	1.09265	1.17669	1.05594	1.17296	1.16567	1.08647	1.17854	1.13712	1.04892
1992	0.968043	1.01183	0.87044	0.82116	0.911934	0.937023	0.941827	0.932735	0.923961	1.10191	1.19281	1.05211	1.11269	1.118	1.07842	1.10497	1.09118	1.03432
1993	0.95581	1.0301	0.87945	0.902825	0.938769	0.950861	0.947851	0.940128	0.934318	1.11277	1.12433	1.03875	1.0928	1.09749	1.06834	1.02657	1.03265	1.02892
1994	0.936252	0.997187	0.853704	0.938073	0.960509	0.953923	0.931082	0.929359	0.922096	1.1184	1.134	1.03574	1.09859	1.10142	1.07923	1.13487	1.06119	1.03163
1995	0.941147	0.987607	0.874898	0.994269	0.957323	0.958607	0.919676	0.920841	0.919437	1.10462	1.14144	1.03225	1.10084	1.10214	1.07932	1.04766	1.03401	1.02594
1996	0.941358	1.00194	0.890527	0.934022	0.959756	0.96397	0.957797	0.952059	0.938381	1.05891	1.12439	1.03933	1.09458	1.09918	1.07072	1.11268	1.05854	1.02929
1997	0.940882	0.996189	0.908267	0.957044	0.958456	0.965073	0.940536	0.938375	0.935186	1.03467	1.06997	1.01581	0.940509	1.01544	1.03088	0.981605	0.999343	1.00885
1998	0.950454	0.970052	0.914624	1.02284	0.97293	0.976079	0.959843	0.956148	0.947761	1.02023	1.05027	0.987	1.2975	1.10258	1.04198	1.00141	0.995399	0.984882
1999	0.947072	0.986829	0.92671	1.04674	0.981319	0.98326	0.924485	0.926878	0.933015	1.02262	1.0574	0.987242	0.922867	1.00164	1.00765	1.04487	1.00449	0.987743
2000	0.959312	0.998105	0.931629	0.852466	0.952593	0.979879	0.971234	0.9669	0.96389	1.01995	1.04939	0.991221	0.857154	0.947813	0.992185	0.915882	0.929449	0.962305
2001	0.966753	0.984769	0.930322	0.974406	0.991149	0.99374	0.952647	0.951772	0.951348	1.01804	1.05406	0.986752	0.80666	0.882071	0.973746	0.983818	0.968814	0.981833
2002	0.962075	1.00232	0.942823	1.00062	0.993114	0.988796	0.966562	0.964506	0.960104	1.03419	1.05631	1.00215	1.14037	1.052	1.0316	1.0145	0.999208	0.993921
2003	0.965271	1.01071	0.95446	0.970481	0.994166	0.980549	0.975764	0.971863	0.962514	1.01673	1.08787	1.00284	1.0844	1.07379	1.04269	0.978544	0.99476	0.989646
2004	0.98306	0.99937	0.970023	1.01956	0.986069	0.964307	0.999778	0.992936	0.970034	1.02821	1.05887	0.999668	1.09467	1.03587	1.02601	0.971018	0.992073	0.99023
2005	1.0111	1.02452	0.982546	1.04875	0.993037	0.972902	1.01735	1.00806	0.9843	1.02841	1.0772	1.01544	1.05435	1.02096	1.01397	1.00895	0.978881	0.969861
2006	1.03211	1.0484	1.0088	0.979343	1.00841	1.01101	1.01704	1.02345	1.03737	1.02861	1.06487	1.0004	1.00276	1.02813	1.02712	1.06387	1.07256	1.08027
2007	1.0477	1.08911	1.01043	1.12919	1.10682	1.10757	1.03622	1.04293	1.05866	0.974773	1.03446	0.893942	0.927523	0.937039	0.93625	0.962192	0.969899	0.971486
2008	1.05892	1.10437	1.0127	0.947515	0.969761	0.970691	1.07209	1.07936	1.09161	0.967423	1.02179	0.863009	0.94	0.953348	0.94522	0.972985	0.974953	0.956032
2009	1.07588	1.1276	1.03299	0.934299	0.962935	0.966854	1.08551	1.09344	1.10388	0.900211	0.997402	0.817647	0.872203	0.890197	0.889306	0.99476	1.00958	1.01235
2010	1.06906	1.10323	1.02711	1.11049	1.11019	1.11264	1.07423	1.08111	1.09503	0.860882	0.968479	0.821126	1.02111	1.03345	1.0299	1.10533	1.11113	1.11273

## Sheet: Figure 3
		Emission(Tg/year)			CCN(#/cm3)			Cloud Albedo Forcing(W/m2)
		Global	NH	SH	Global	NH	SH	Global	NH	SH
a priori	BB4CMIP	1.57984	1.00082	0.579019	70.84	96.99	44.69	-0.49	-0.55	-0.43
	LPJ-LMfire	2.44073	1.05616	1.38457	77.56	98.04	57.07	-0.41	-0.53	-0.3
a posteriori	BB4CMIP_{post}	2.163 (1.48,2.84)	1.18(0.97,1.44)	0.98(0.51,1.40)	74.47	101.33	47.6	-0.44	-0.49	-0.4
	LPJ-LMfire_{post}	2.09 (1.50, 2.73)	1.21(1.00,1.51)	0.88(0.50, 1.22)	79.4	102.69	56.1	-0.4	-0.49	-0.31

## Sheet: Figure S2
Unit: fraction
	Biomass burning (BB4CMIP, 1750)																	anthropogenic fossil fuel/biofuel (CEDS, 1750)
	SHAF	NHAF	CEAM	NHSA	ARCD	SARC	BOAS	CEAS	SEAS	EQAS	AUST	BONAW	BONAE	TENAW	TENAE	EURO	MIDE	SHAF	NHAF	CEAM	NHSA	ARCD	SARC	BOAS	CEAS	SEAS	EQAS	AUST	BONAW	BONAE	TENAW	TENAE	EURO	MIDE
'THW'	0.64087	0.0032635	0.000202462	0.000194477	0.0245958	0.0870833	9.21535e-05	0.00020933	0.000885353	0.000747781	0.226194	1.36446e-05	4.27675e-06	7.89068e-06	5.47092e-06	1.5731e-05	2.38504e-05	0.0103522	0.000247723	1.04478e-05	6.50874e-06	0.000701409	0.00331374	1.37593e-06	0.000113446	0.000445018	5.86772e-05	0.000262567	9.47873e-09	2.68383e-08	2.65173e-07	5.79869e-07	2.31765e-05	5.3731e-05
'WD'	0.629042	0.00319974	0.000201583	0.000197605	0.0243058	0.0919306	9.01374e-05	0.000204864	0.000870691	0.000803783	0.232746	1.34639e-05	4.22728e-06	7.78765e-06	5.40918e-06	1.51271e-05	2.29936e-05	0.00993958	0.000241683	1.04697e-05	6.54099e-06	0.000683197	0.00450813	1.3479e-06	0.000111064	0.00044	5.65453e-05	0.000262882	9.33381e-09	2.65015e-08	2.63079e-07	5.76427e-07	2.27658e-05	5.23015e-05
'DIV'	0.643889	0.00306909	0.000198886	0.000191738	0.0252946	0.0941729	8.83656e-05	0.000200472	0.000840701	0.000861605	0.214996	1.3396e-05	4.23707e-06	7.60912e-06	5.25339e-06	1.54883e-05	2.27116e-05	0.00973255	0.000235941	1.03981e-05	6.42673e-06	0.000678764	0.00459231	1.31002e-06	0.000107748	0.000428583	5.43727e-05	0.000204628	9.07689e-09	2.5846e-08	2.56149e-07	5.6465e-07	2.27145e-05	5.10492e-05
'PIG'	0.650811	0.00308446	0.000202212	0.000189952	0.0259928	0.0949987	9.00181e-05	0.000203672	0.000837689	0.000894813	0.206521	1.37719e-05	4.37304e-06	7.71637e-06	5.28713e-06	1.62595e-05	2.33849e-05	0.00962861	0.000238167	1.0512e-05	6.48068e-06	0.000687615	0.00468989	1.33231e-06	0.000108716	0.000431563	5.44207e-05	0.000170092	9.14384e-09	2.60727e-08	2.57423e-07	5.70532e-07	2.31576e-05	5.16078e-05
'Gomez'	0.577463	0.0026343	0.000204427	0.000179118	0.0218915	0.142717	8.27537e-05	0.000190885	0.000758318	0.000777704	0.220145	1.3004e-05	4.2106e-06	7.09152e-06	4.76226e-06	1.64538e-05	2.24281e-05	0.00779524	0.000222031	9.85565e-06	6.05582e-06	0.000616405	0.0233616	1.27199e-06	9.89374e-05	0.000392115	5.20546e-05	0.000261839	8.23604e-09	2.3174e-08	2.33101e-07	5.11189e-07	2.15491e-05	4.85779e-05
'JRIBAS'	0.494708	0.00245373	0.00015578	0.000177199	0.0229572	0.231078	7.74894e-05	0.000171333	0.000636431	0.000781392	0.211183	1.25544e-05	3.96338e-06	6.90983e-06	4.3711e-06	1.54839e-05	2.12152e-05	0.00603365	0.000195411	8.93663e-06	6.00675e-06	0.000598198	0.0280136	1.10206e-06	9.11412e-05	0.000354938	4.84409e-05	0.00014065	7.36152e-09	2.10323e-08	2.08436e-07	4.70995e-07	1.97502e-05	4.30737e-05
'B40'	0.56017	0.00284039	0.000181417	0.000183909	0.0503214	0.206674	9.17958e-05	0.000206313	0.0008552	0.000652028	0.145957	1.42672e-05	4.3789e-06	8.25494e-06	5.41334e-06	1.56683e-05	2.20342e-05	0.0137929	0.000242996	1.0449e-05	6.46636e-06	0.00141268	0.0155963	1.39289e-06	0.000110715	0.000429729	4.30533e-05	7.5468e-05	9.37885e-09	2.61708e-08	2.65056e-07	5.71467e-07	2.12846e-05	5.26029e-05
'NORUS_8_7'	0.56017	0.00284039	0.000181417	0.000183909	0.0503214	0.206674	9.17958e-05	0.000206313	0.0008552	0.000652028	0.145957	1.42672e-05	4.3789e-06	8.25494e-06	5.41334e-06	1.56683e-05	2.20342e-05	0.0137929	0.000242996	1.0449e-05	6.46636e-06	0.00141268	0.0155963	1.39289e-06	0.000110715	0.000429729	4.30533e-05	7.5468e-05	9.37885e-09	2.61708e-08	2.65056e-07	5.71467e-07	2.12846e-05	5.26029e-05
'NORUS_7_2'	0.616901	0.00323791	0.000160184	0.00018789	0.0350898	0.152588	9.02663e-05	0.000198046	0.000811925	0.000715168	0.157406	1.47248e-05	4.40057e-06	8.4795e-06	5.60498e-06	1.48842e-05	2.00469e-05	0.0198787	0.000239742	1.00516e-05	6.32852e-06	0.000995005	0.0106776	1.30961e-06	0.000109965	0.000432683	4.47569e-05	7.80527e-05	9.66886e-09	2.73932e-08	2.6738e-07	5.95355e-07	2.04505e-05	5.02694e-05
'B53'	0.61597	0.00358727	0.000149816	0.000199996	0.033466	0.145596	9.56189e-05	0.000205975	0.000823976	0.000738334	0.166522	1.57692e-05	4.65529e-06	9.16682e-06	5.95716e-06	1.45543e-05	2.05496e-05	0.0214875	0.000246695	1.02266e-05	6.54245e-06	0.000950061	0.00911062	1.36563e-06	0.000116912	0.000454582	4.71578e-05	6.91492e-05	1.02232e-08	2.9157e-08	2.82965e-07	6.33692e-07	2.04248e-05	5.1428e-05
'NORUS_7_5'	0.619646	0.00346005	0.000149098	0.000193238	0.0330844	0.141078	9.68939e-05	0.000207772	0.000824933	0.000762921	0.168053	1.60225e-05	4.7315e-06	9.29401e-06	5.98333e-06	1.4525e-05	2.0734e-05	0.0220071	0.000241882	1.03046e-05	6.56327e-06	0.000924918	0.00841803	1.36841e-06	0.000117864	0.000457229	4.73252e-05	6.813e-05	1.02195e-08	2.8985e-08	2.83646e-07	6.3422e-07	1.99209e-05	5.06987e-05
'NORUS_7_7'	0.60605	0.00321676	0.000143805	0.000178095	0.034826	0.14541	9.60522e-05	0.00020451	0.000804762	0.000782299	0.179113	1.61668e-05	4.76565e-06	9.3039e-06	5.84188e-06	1.45228e-05	2.01303e-05	0.0184642	0.000225587	1.02635e-05	6.35665e-06	0.000893407	0.00873291	1.33372e-06	0.000116553	0.000451852	4.80861e-05	8.55758e-05	1.00747e-08	2.83271e-08	2.82949e-07	6.27254e-07	1.93613e-05	4.79773e-05
'Aurora\_Basin'	0.697668	0.00306025	0.00018169	0.000166852	0.0261375	0.0984826	8.27604e-05	0.000183196	0.000783144	0.000524081	0.145275	1.15589e-05	3.58206e-06	6.96386e-06	4.95641e-06	1.23859e-05	2.10942e-05	0.020922	0.000234752	9.11499e-06	5.88063e-06	0.000946348	0.00462404	1.24303e-06	9.93265e-05	0.000395199	4.23305e-05	4.32739e-05	8.37375e-09	2.36209e-08	2.32334e-07	5.07751e-07	2.06634e-05	5.0344e-05
'W10'	0.598639	0.00267384	0.000119677	0.000145802	0.0221237	0.0863057	6.05709e-05	0.000134228	0.000563063	0.000464897	0.264647	9.00388e-06	2.75403e-06	5.41126e-06	3.717e-06	9.7971e-06	1.55542e-05	0.0189325	0.000181906	6.90609e-06	4.7968e-06	0.000717117	0.00372596	9.12198e-07	7.33722e-05	0.000298915	3.95058e-05	4.07887e-05	6.20276e-09	1.77403e-08	1.72187e-07	3.83762e-07	1.54456e-05	3.75693e-05
'Illimani'	0.119239	0.0140439	0.00119892	0.0126696	0.381677	0.328036	0.000565275	0.00122444	0.00448106	0.00207871	0.0379356	0.000130934	3.48836e-05	0.000105737	5.1989e-05	6.80435e-05	9.64528e-05	0.00103167	0.000729306	0.000164939	0.000254961	0.0844948	0.00572482	6.65414e-06	0.000762225	0.00273931	0.000157885	1.62495e-07	6.48291e-08	2.63193e-07	2.10358e-06	6.07581e-06	9.57604e-05	0.000191403
'D4'	0.000112068	0.0158281	0.0048496	0.000139976	5.46706e-06	8.33766e-06	0.0786948	0.0530694	0.0187572	6.733e-06	1.18974e-05	0.377981	0.246336	0.0276657	0.0206845	0.00594569	0.00144578	4.87662e-06	0.000561559	0.00116967	1.44287e-06	3.81451e-07	9.70945e-08	0.0047959	0.0306465	0.0140641	1.10662e-06	3.54531e-11	0.000214527	0.00267339	0.000711791	0.0159235	0.0748196	0.00286948
'Summit2010'	0.000179747	0.0266412	0.00555586	0.000220163	9.98902e-06	1.54883e-05	0.120001	0.0831293	0.0331406	1.19903e-05	2.17111e-05	0.344485	0.14293	0.030174	0.0175116	0.00739098	0.0024331	8.40264e-06	0.000841827	0.00154855	1.72506e-06	6.70417e-07	1.80661e-07	0.0101823	0.0575098	0.0263672	1.97532e-06	6.56773e-11	0.0002829	0.00208309	0.000934555	0.0137975	0.068128	0.00445961
'NEEM-2011-S1'	6.5182e-05	0.00822935	0.00267487	6.98053e-05	2.85683e-06	4.56068e-06	0.113784	0.0560906	0.0115091	3.70066e-06	6.80062e-06	0.547865	0.14425	0.0136416	0.0080643	0.00407676	0.00123787	2.80592e-06	0.000321591	0.000475082	6.36314e-07	1.90265e-07	5.22178e-08	0.00530754	0.0270683	0.00842443	7.03777e-07	2.26976e-11	0.000197429	0.00108424	0.000340629	0.00577264	0.0374157	0.00201202
'Tunu2013'	0.000122023	0.021516	0.00296988	0.000141469	7.14104e-06	1.10784e-05	0.158725	0.0931632	0.0216232	8.83424e-06	1.56673e-05	0.382261	0.105078	0.0173573	0.00985851	0.00693184	0.00265672	5.74751e-06	0.000649269	0.000852972	1.12451e-06	4.56496e-07	1.24248e-07	0.0163926	0.0574013	0.0183483	1.58598e-06	4.74716e-11	0.00027047	0.00136237	0.000557765	0.00800893	0.0692903	0.00441033
'ACT11d'	9.84586e-05	0.0130283	0.00510765	0.000142003	4.61882e-06	7.05303e-06	0.0676427	0.0494322	0.0172183	5.74228e-06	9.97414e-06	0.330979	0.274155	0.0265636	0.0226628	0.00833856	0.00127417	4.37788e-06	0.000525403	0.00108636	1.45505e-06	3.27022e-07	8.18118e-08	0.00481016	0.0269882	0.0116924	9.70247e-07	3.04743e-11	0.00020175	0.0030829	0.000660544	0.0168404	0.114673	0.0027617
'ACT2'	9.85828e-05	0.0130501	0.00510996	0.000142106	4.62891e-06	7.06718e-06	0.0675385	0.0493984	0.017229	5.75324e-06	9.9925e-06	0.331001	0.274176	0.0265799	0.0226732	0.00832676	0.00127522	4.38338e-06	0.000525819	0.00108774	1.45634e-06	3.27582e-07	8.19589e-08	0.00481233	0.0270097	0.0117106	9.71689e-07	3.05162e-11	0.000201779	0.00308145	0.000661457	0.0168526	0.114658	0.00276469
'NTG\_B19'	0.000122023	0.021516	0.00296988	0.000141469	7.14104e-06	1.10784e-05	0.158725	0.0931632	0.0216232	8.83424e-06	1.56673e-05	0.382261	0.105078	0.0173573	0.00985851	0.00693184	0.00265672	5.74751e-06	0.000649269	0.000852972	1.12451e-06	4.56496e-07	1.24248e-07	0.0163926	0.0574013	0.0183483	1.58598e-06	4.74716e-11	0.00027047	0.00136237	0.000557765	0.00800893	0.0692903	0.00441033
'Humboldt'	4.85445e-05	0.00510222	0.0022449	4.81765e-05	1.77911e-06	2.86666e-06	0.0988761	0.0429134	0.00770741	2.36994e-06	4.38156e-06	0.60394	0.154465	0.0107769	0.00672324	0.00316248	0.000903042	1.88689e-06	0.000224104	0.000335932	4.65179e-07	1.21094e-07	3.2852e-08	0.00353533	0.0183607	0.00529016	4.87897e-07	1.50911e-11	0.00016297	0.000975887	0.000242596	0.0048202	0.027759	0.00136776
'Flade\_Isblink'	6.02884e-05	0.0127594	0.00116909	5.75985e-05	2.82618e-06	4.36894e-06	0.191894	0.121032	0.00848085	3.3434e-06	5.9277e-06	0.157992	0.029254	0.00885897	0.00414395	0.0130662	0.00253252	2.40688e-06	0.000473314	0.000342666	4.22617e-07	1.81376e-07	4.89442e-08	0.0704101	0.0947565	0.00702226	6.33752e-07	1.85692e-11	0.000165971	0.000582963	0.000219718	0.00321945	0.266525	0.00496036
'Hans\_Tausen'	6.92171e-05	0.0112548	0.00196857	7.65539e-05	3.28383e-06	5.296e-06	0.261437	0.102775	0.0119836	4.4077e-06	7.92474e-06	0.378504	0.0530488	0.011068	0.00578021	0.00610965	0.00221069	3.068e-06	0.000418753	0.000403222	5.71827e-07	2.24454e-07	6.15392e-08	0.0214927	0.0505312	0.00898784	9.51821e-07	2.61479e-11	0.000223137	0.000671644	0.000270958	0.00366086	0.063812	0.00321617
'NasaU'	7.26252e-05	0.00828817	0.00329572	7.60609e-05	2.78475e-06	4.37694e-06	0.0835877	0.0454019	0.0111675	3.59125e-06	6.51791e-06	0.50894	0.210266	0.0185181	0.0118272	0.00441034	0.00105338	2.88861e-06	0.000336909	0.000614869	7.61608e-07	1.96663e-07	5.08846e-08	0.00353657	0.02131	0.00802813	6.44032e-07	2.13357e-11	0.000175797	0.00173356	0.000412551	0.00925268	0.0459046	0.00176774
'Akademii\_Nauk'	3.95742e-05	0.00490469	0.000772624	2.84092e-05	1.07932e-06	1.76452e-06	0.463194	0.23162	0.00505365	1.50485e-06	2.72244e-06	0.0864681	0.0120112	0.00394613	0.00168635	0.0114065	0.00309536	1.3747e-06	0.000286578	0.000142346	2.14029e-07	7.72116e-08	2.06356e-08	0.0464781	0.0535453	0.00317588	3.457e-07	9.99746e-12	7.29301e-05	0.000103971	7.1616e-05	0.00065798	0.0677325	0.00349671
'Colle Gnifetti'	0.00159024	0.076064	0.0114485	0.000644051	9.46066e-06	1.55719e-05	0.0513405	0.082889	0.034721	1.1163e-05	2.3389e-05	0.0631055	0.0286762	0.0172259	0.0114133	0.13358	0.0161111	3.65097e-05	0.010614	0.00139412	3.46262e-06	7.98103e-07	1.94337e-07	0.00129823	0.0205251	0.0165156	2.2786e-06	8.81777e-11	2.21212e-05	8.69866e-05	0.000348083	0.00119777	0.375663	0.0434228
'Upper Fremont Gracier'	0.00012464	0.0193714	0.0783661	0.000356449	6.29435e-06	1.1074e-05	0.070164	0.0592466	0.0723183	1.00977e-05	1.65982e-05	0.0516766	0.00145568	0.548534	0.00427806	0.00118283	0.00101458	8.18164e-06	0.000654248	0.00877573	3.63566e-06	7.34414e-07	1.74778e-07	0.000673363	0.0318775	0.0268467	2.30364e-06	6.28586e-11	0.000238862	1.83108e-05	0.0178084	0.00113271	0.00165605	0.00216932
'McCall Glacier'	3.15168e-05	0.00545547	0.000659409	2.83453e-05	1.4746e-06	2.46559e-06	0.2281	0.0669192	0.00900467	2.26591e-06	4.19562e-06	0.632946	0.00393032	0.00357887	0.000734447	0.00145294	0.00102309	1.57295e-06	0.000200974	9.96567e-05	2.29263e-07	1.08724e-07	3.00334e-08	0.0048139	0.0276668	0.00575411	7.25849e-07	1.36304e-11	0.000532545	3.69989e-05	6.16812e-05	0.000222967	0.00551863	0.00121398
'Eclipse'	5.0756e-05	0.00867637	0.000724017	4.17802e-05	2.94115e-06	4.58613e-06	0.141402	0.0653709	0.0169411	4.20173e-06	6.96595e-06	0.706822	0.00152562	0.00417519	0.000657848	0.00147055	0.0011463	2.51825e-06	0.00026516	0.000119052	3.45805e-07	2.04256e-07	5.46495e-08	0.0013758	0.0329235	0.0114897	1.18966e-06	2.00683e-11	0.000998513	1.44075e-05	9.45034e-05	0.000127454	0.00218687	0.00137789
	Biomass burning (LPJ-LMfire, 1750)																	anthropogenic fossil fuel/biofuel (CEDS, 1750)
	SHAF	NHAF	CEAM	NHSA	ARCD	SARC	BOAS	CEAS	SEAS	EQAS	AUST	BONAW	BONAE	TENAW	TENAE	EURO	MIDE	SHAF	NHAF	CEAM	NHSA	ARCD	SARC	BOAS	CEAS	SEAS	EQAS	AUST	BONAW	BONAE	TENAW	TENAE	EURO	MIDE
'THW'	0.366471	0.00140935	1.3361e-05	9.06016e-05	0.0579913	0.0745868	2.06458e-05	0.000697798	8.05612e-05	0.000115841	0.494813	2.8046e-06	8.6179e-07	8.01662e-06	3.5214e-06	7.05014e-06	1.14292e-05	0.00244174	5.84584e-05	2.46299e-06	1.53574e-06	0.000165315	0.000781052	3.24166e-07	2.67468e-05	0.000104969	1.38385e-05	6.18408e-05	2.23419e-09	6.30551e-09	6.24076e-08	1.36292e-07	5.46504e-06	1.26779e-05
'WD'	0.347257	0.00136531	1.30743e-05	9.10705e-05	0.0566608	0.100747	1.987e-05	0.00067803	7.84932e-05	0.000120955	0.489118	2.79827e-06	8.53105e-07	7.84683e-06	3.48084e-06	6.77946e-06	1.1053e-05	0.0023231	5.65111e-05	2.44563e-06	1.52923e-06	0.000159552	0.00105283	3.14706e-07	2.59472e-05	0.000102839	1.32135e-05	6.13444e-05	2.18007e-09	6.17047e-09	6.1358e-08	1.34266e-07	5.31948e-06	1.22278e-05
'DIV'	0.355071	0.00137653	1.32012e-05	9.30926e-05	0.0602561	0.10135	2.06757e-05	0.000696036	8.05768e-05	0.000135045	0.476938	2.93845e-06	8.87032e-07	8.0515e-06	3.61215e-06	7.01884e-06	1.13583e-05	0.00237584	5.76195e-05	2.53696e-06	1.56929e-06	0.000165575	0.00112027	3.19494e-07	2.6293e-05	0.000104624	1.327e-05	4.98492e-05	2.21444e-09	6.28666e-09	6.24069e-08	1.37394e-07	5.54382e-06	1.24655e-05
'PIG'	0.358738	0.00140331	1.34084e-05	9.56645e-05	0.0633897	0.10209	2.1507e-05	0.000717386	8.27231e-05	0.000142178	0.469287	3.04632e-06	9.25417e-07	8.21773e-06	3.77718e-06	7.25958e-06	1.16326e-05	0.0023832	5.89717e-05	2.60051e-06	1.60446e-06	0.000170077	0.00116008	3.29474e-07	2.68989e-05	0.000106818	1.34665e-05	4.20111e-05	2.26188e-09	6.43094e-09	6.35951e-08	1.40774e-07	5.73083e-06	1.27772e-05
'Gomez'	0.260808	0.00104961	1.02763e-05	7.20076e-05	0.0472127	0.271068	1.62591e-05	0.000546804	6.28623e-05	0.000112473	0.412269	2.32074e-06	7.26458e-07	6.09212e-06	2.88786e-06	5.76488e-06	8.86424e-06	0.00159893	4.5558e-05	2.02084e-06	1.24252e-06	0.000126357	0.00479183	2.60737e-07	2.02885e-05	8.0433e-05	1.06767e-05	5.36017e-05	1.68853e-09	4.73806e-09	4.77338e-08	1.04557e-07	4.41975e-06	9.96678e-06
'JRIBAS'	0.1892	0.000795679	7.95919e-06	7.73705e-05	0.0338478	0.413482	1.37663e-05	0.00045741	5.10537e-05	8.45316e-05	0.355463	1.96632e-06	6.04226e-07	4.94973e-06	2.37528e-06	4.64683e-06	7.23423e-06	0.00110441	3.58024e-05	1.63648e-06	1.10071e-06	0.000109428	0.00511815	2.01711e-07	1.66896e-05	6.50165e-05	8.87398e-06	2.56594e-05	1.34768e-09	3.84047e-09	3.81152e-08	8.60375e-08	3.61696e-06	7.8904e-06
'B40'	0.363423	0.00145673	1.35484e-05	8.9652e-05	0.0887033	0.230559	2.04495e-05	0.000725645	8.1496e-05	9.18019e-05	0.306944	2.91227e-06	9.07194e-07	8.15407e-06	3.67006e-06	6.7952e-06	1.10323e-05	0.00340997	6.00971e-05	2.58228e-06	1.59904e-06	0.000348903	0.00385261	3.4403e-07	2.73591e-05	0.000106235	1.06421e-05	1.86138e-05	2.31707e-09	6.44588e-09	6.53945e-08	1.40807e-07	5.26079e-06	1.30079e-05
'NORUS_8_7'	0.363423	0.00145673	1.35484e-05	8.9652e-05	0.0887033	0.230559	2.04495e-05	0.000725645	8.1496e-05	9.18019e-05	0.306944	2.91227e-06	9.07194e-07	8.15407e-06	3.67006e-06	6.7952e-06	1.10323e-05	0.00340997	6.00971e-05	2.58228e-06	1.59904e-06	0.000348903	0.00385261	3.4403e-07	2.73591e-05	0.000106235	1.06421e-05	1.86138e-05	2.31707e-09	6.44588e-09	6.53945e-08	1.40807e-07	5.26079e-06	1.30079e-05
'NORUS_7_2'	0.436446	0.0014263	1.27485e-05	9.14972e-05	0.0587676	0.159891	1.97609e-05	0.000698806	7.7565e-05	8.66591e-05	0.334693	2.92666e-06	8.56725e-07	8.0311e-06	3.55861e-06	6.10498e-06	1.02778e-05	0.00473964	5.71849e-05	2.39594e-06	1.50936e-06	0.000237101	0.0025442	3.11977e-07	2.62091e-05	0.000103165	1.06704e-05	1.85651e-05	2.30397e-09	6.50825e-09	6.36288e-08	1.41505e-07	4.87532e-06	1.19891e-05
'B53'	0.446065	0.00142832	1.24034e-05	9.40683e-05	0.0520972	0.149095	2.01636e-05	0.000712055	7.75482e-05	7.91334e-05	0.342832	2.97118e-06	8.65698e-07	8.15272e-06	3.60349e-06	5.89564e-06	1.01639e-05	0.00491922	5.65084e-05	2.3407e-06	1.49843e-06	0.000217394	0.00208441	3.12372e-07	2.67573e-05	0.000104082	1.07962e-05	1.5791e-05	2.33922e-09	6.65071e-09	6.46542e-08	1.44604e-07	4.67552e-06	1.17785e-05
'NORUS_7_5'	0.463597	0.00136883	1.22593e-05	9.01608e-05	0.050931	0.14248	2.04123e-05	0.000718392	7.77297e-05	7.82178e-05	0.333224	3.00488e-06	8.732e-07	8.15171e-06	3.60514e-06	5.834e-06	1.01628e-05	0.00501064	5.51119e-05	2.346e-06	1.49523e-06	0.000210512	0.00191567	3.11337e-07	2.68318e-05	0.000104132	1.07771e-05	1.54752e-05	2.3259e-09	6.57563e-09	6.44626e-08	1.43945e-07	4.5358e-06	1.15498e-05
'NORUS_7_7'	0.421415	0.00131133	1.26844e-05	9.24723e-05	0.0534434	0.141276	2.13846e-05	0.000761689	8.15303e-05	8.3991e-05	0.374468	3.22141e-06	9.19802e-07	8.54126e-06	3.71321e-06	6.01832e-06	1.05552e-05	0.00444128	5.42943e-05	2.46849e-06	1.52975e-06	0.000214819	0.0020999	3.20584e-07	2.80304e-05	0.000108708	1.15677e-05	2.05299e-05	2.42233e-09	6.79052e-09	6.7943e-08	1.50432e-07	4.65726e-06	1.15456e-05
'Aurora\_Basin'	0.50599	0.00135025	1.12365e-05	7.6222e-05	0.0711427	0.086832	1.73506e-05	0.000600346	6.90712e-05	7.33957e-05	0.32752	2.33929e-06	7.55999e-07	6.77743e-06	3.15401e-06	6.03628e-06	9.77942e-06	0.00480333	5.39276e-05	2.09177e-06	1.35071e-06	0.000217139	0.00106103	2.85101e-07	2.27959e-05	9.07432e-05	9.71857e-06	9.90325e-06	1.92129e-09	5.40145e-09	5.32215e-08	1.16154e-07	4.74319e-06	1.15636e-05
'W10'	0.371285	0.000894858	7.05382e-06	5.6208e-05	0.0406497	0.0639573	1.07948e-05	0.000371492	4.30108e-05	4.85055e-05	0.518	1.49651e-06	4.7495e-07	4.26869e-06	1.99719e-06	3.732e-06	5.97936e-06	0.00366348	3.52159e-05	1.33584e-06	9.28601e-07	0.00013868	0.000720613	1.76355e-07	1.41941e-05	5.78512e-05	7.64499e-06	7.86064e-06	1.19967e-09	3.42056e-09	3.32532e-08	7.40187e-08	2.98818e-06	7.27212e-06
'Illimani'	0.0733556	0.00580049	0.00023572	0.0131385	0.692917	0.0966464	0.00020811	0.00685336	0.000791198	0.0003048	0.0664466	3.48781e-05	9.71814e-06	0.00010632	5.50992e-05	4.79137e-05	8.22619e-05	0.000411119	0.00029188	6.57263e-05	0.000101766	0.0381047	0.00241058	2.65242e-06	0.000303862	0.0010924	6.29153e-05	6.50824e-08	2.58676e-08	1.05163e-07	8.3805e-07	2.42045e-06	3.83083e-05	7.64171e-05
'D4'	0.00031548	0.0234287	0.0148891	0.000424958	2.00564e-05	8.30299e-06	0.106167	0.176351	0.010517	4.56402e-06	4.80074e-05	0.169025	0.120301	0.0775663	0.0689778	0.0320711	0.0030145	6.47111e-06	0.000745198	0.00155088	1.91424e-06	5.05309e-07	1.28658e-07	0.00636214	0.0406473	0.0186565	1.46756e-06	4.68363e-11	0.000284403	0.00353401	0.000941672	0.0210516	0.0992787	0.00380654
'Summit2010'	0.000429425	0.0312683	0.0179326	0.000605511	2.81842e-05	1.23518e-05	0.123199	0.235513	0.0159203	6.72666e-06	7.24255e-05	0.153721	0.0550882	0.0731196	0.0537482	0.0320014	0.00429231	9.17053e-06	0.000918721	0.00168903	1.88249e-06	7.30457e-07	1.96886e-07	0.0111016	0.0627198	0.0287664	2.15481e-06	7.13617e-11	0.000308346	0.00226506	0.00101771	0.0150085	0.0743677	0.00486476
'NEEM-2011-S1'	0.00019374	0.0136039	0.00651064	0.000209934	1.12467e-05	5.057e-06	0.153008	0.201827	0.00652494	2.7879e-06	3.16573e-05	0.326643	0.0669811	0.0412238	0.0308717	0.0242077	0.00279619	3.97993e-06	0.000456198	0.000673433	9.02425e-07	2.69412e-07	7.39536e-08	0.0075212	0.0383744	0.0119462	9.97732e-07	3.20396e-11	0.000279689	0.00153239	0.00048203	0.0081608	0.0530616	0.00285293
'Tunu2013'	0.000266663	0.0212341	0.00878501	0.000356717	1.69814e-05	7.89243e-06	0.250066	0.23251	0.00955328	4.51235e-06	4.69777e-05	0.163248	0.0303928	0.0401115	0.0270691	0.0402479	0.00374628	5.58204e-06	0.000630679	0.000828002	1.09208e-06	4.42684e-07	1.20511e-07	0.0159015	0.0557154	0.0178145	1.53966e-06	4.59053e-11	0.000262357	0.00131923	0.00054075	0.00775498	0.0672787	0.00428176
'ACT11d'	0.000264388	0.0200827	0.0132263	0.000368944	1.68502e-05	6.81774e-06	0.0841138	0.153505	0.00847142	3.77789e-06	3.99424e-05	0.162647	0.132253	0.0753828	0.071025	0.0425755	0.00263426	5.57582e-06	0.000669256	0.00138269	1.85297e-06	4.15855e-07	1.04059e-07	0.00612225	0.0343571	0.0148868	1.23512e-06	3.86544e-11	0.000256688	0.00391401	0.000839159	0.0213846	0.146045	0.00351632
'ACT2'	0.000264695	0.0201018	0.0132404	0.000369316	1.68713e-05	6.82768e-06	0.0840555	0.153485	0.00848231	3.78311e-06	3.99896e-05	0.162632	0.132263	0.0754338	0.0710769	0.0425019	0.00263575	5.58179e-06	0.000669657	0.00138421	1.85427e-06	4.16494e-07	1.04228e-07	0.00612378	0.0343779	0.0149074	1.23673e-06	3.87005e-11	0.000256684	0.00391146	0.000840175	0.0213961	0.145994	0.00351948
'NTG\_B19'	0.000266663	0.0212341	0.00878501	0.000356717	1.69814e-05	7.89243e-06	0.250066	0.23251	0.00955328	4.51235e-06	4.69777e-05	0.163248	0.0303928	0.0401115	0.0270691	0.0402479	0.00374628	5.58204e-06	0.000630679	0.000828002	1.09208e-06	4.42684e-07	1.20511e-07	0.0159015	0.0557154	0.0178145	1.53966e-06	4.59053e-11	0.000262357	0.00131923	0.00054075	0.00775498	0.0672787	0.00428176
'Humboldt'	0.000155774	0.0101917	0.00492575	0.000149062	8.36088e-06	3.72958e-06	0.157783	0.172436	0.00473777	2.04596e-06	2.38334e-05	0.386028	0.0732325	0.0391334	0.0281034	0.0195249	0.00222659	3.03304e-06	0.000360281	0.00053965	7.47622e-07	1.94306e-07	5.27237e-08	0.00567726	0.0294985	0.00850096	7.83883e-07	2.41431e-11	0.000261645	0.00156288	0.000389025	0.00772375	0.0446179	0.00219782
'Flade\_Isblink'	0.000113262	0.0124489	0.00338952	0.000139239	6.48994e-06	3.00261e-06	0.226509	0.183244	0.00350382	1.62363e-06	1.81369e-05	0.0595244	0.00967151	0.0158639	0.0104519	0.0568421	0.00289155	2.2294e-06	0.000438453	0.00031724	3.91431e-07	1.67769e-07	4.52819e-08	0.065127	0.0877104	0.00650182	5.86876e-07	1.71382e-11	0.000153557	0.000538657	0.00020318	0.00297497	0.246816	0.00459308
'Hans\_Tausen'	0.000147663	0.0119876	0.00428252	0.000181854	8.73655e-06	4.00467e-06	0.343815	0.227448	0.00475784	2.41109e-06	2.61593e-05	0.169326	0.0182102	0.0217633	0.0137069	0.0307272	0.00286011	3.01122e-06	0.000411006	0.000395505	5.61175e-07	2.19966e-07	6.03209e-08	0.0210676	0.0495599	0.00881797	9.33859e-07	2.55573e-11	0.000218584	0.000657033	0.000265422	0.00358249	0.0626093	0.00315509
'NasaU'	0.000228043	0.0154876	0.00848948	0.000250884	1.27546e-05	5.38447e-06	0.140181	0.180786	0.00698204	2.90728e-06	3.29157e-05	0.27429	0.0911231	0.0629263	0.0456952	0.0270697	0.00258133	4.46762e-06	0.00052114	0.000950259	1.17768e-06	3.03635e-07	7.85836e-08	0.00546529	0.032941	0.0124122	9.95572e-07	3.28527e-11	0.000271591	0.00266914	0.000636232	0.0142508	0.0709971	0.00273298
'Akademii\_Nauk'	5.80824e-05	0.00550617	0.00127882	5.23995e-05	2.61784e-06	1.21976e-06	0.456869	0.308171	0.0014312	7.00206e-07	8.18568e-06	0.0318668	0.00431891	0.00614454	0.00387854	0.0333009	0.00271607	1.13019e-06	0.000235657	0.000116951	1.75958e-07	6.33758e-08	1.69465e-08	0.0381823	0.0439948	0.00261147	2.8401e-07	8.18211e-12	5.99691e-05	8.51572e-05	5.87631e-05	0.000538974	0.0556352	0.00287424
'Colle Gnifetti'	0.00172555	0.108578	0.0126184	0.000897481	2.19838e-05	9.6942e-06	0.0289733	0.127994	0.0065771	4.68543e-06	6.35705e-05	0.0267368	0.0120391	0.0289704	0.0174606	0.275989	0.0128797	2.39432e-05	0.00695926	0.000913315	2.26872e-06	5.21575e-07	1.26997e-07	0.000893699	0.0136808	0.0108118	1.49076e-06	5.74598e-11	1.45554e-05	5.77489e-05	0.000227785	0.000789025	0.2753	0.0287844
'Upper Fremont Gracier'	0.000253521	0.0190847	0.0690736	0.000620761	2.77437e-05	8.18725e-06	0.0262736	0.148604	0.0142451	5.6461e-06	5.82087e-05	0.061592	0.000755895	0.564714	0.0182387	0.00218931	0.00232997	6.46047e-06	0.00051663	0.00694238	2.87404e-06	5.78969e-07	1.37742e-07	0.000526352	0.0250086	0.0211687	1.82008e-06	4.9452e-11	0.000184372	1.43472e-05	0.0136505	0.000892711	0.00129937	0.00170934
'McCall Glacier'	8.67193e-05	0.00768873	0.00152711	7.36521e-05	5.20683e-06	2.40505e-06	0.258327	0.204139	0.00383748	1.56387e-06	1.75781e-05	0.449281	0.00243804	0.00544719	0.00249312	0.00721434	0.00192874	1.88103e-06	0.000240523	0.000119406	2.74246e-07	1.29842e-07	3.58786e-08	0.0058581	0.0331793	0.00688497	8.67513e-07	1.62353e-11	0.000681186	4.53144e-05	7.50154e-05	0.000269155	0.00667755	0.00145803
'Eclipse'	0.000163783	0.0136494	0.00223929	0.000139577	1.07812e-05	4.81388e-06	0.133719	0.229571	0.00945352	3.28811e-06	3.13288e-05	0.517002	0.00208519	0.00659868	0.0038061	0.00530518	0.00265082	3.61173e-06	0.000380608	0.000171187	4.96079e-07	2.92396e-07	7.82509e-08	0.00201116	0.0473559	0.0164751	1.70701e-06	2.86708e-11	0.00167137	2.09575e-05	0.000141487	0.000183824	0.00316756	0.00198128
	Biomass burning (BB4CMIP, 2000)																	anthropogenic fossil fuel/biofuel (CEDS, 2000)
	SHAF	NHAF	CEAM	NHSA	ARCD	SARC	BOAS	CEAS	SEAS	EQAS	AUST	BONAW	BONAE	TENAW	TENAE	EURO	MIDE	SHAF	NHAF	CEAM	NHSA	ARCD	SARC	BOAS	CEAS	SEAS	EQAS	AUST	BONAW	BONAE	TENAW	TENAE	EURO	MIDE
'THW'	0.337291	0.000938173	3.42087e-05	8.80009e-05	0.11019	0.0626467	5.90297e-05	4.96197e-05	6.95799e-05	0.0029165	0.183964	9.02272e-06	3.52468e-06	8.48319e-06	1.47171e-06	2.20888e-05	5.79346e-06	0.117632	0.00143282	7.81318e-05	5.88469e-05	0.0109971	0.0955255	8.57061e-06	0.000580866	0.00142884	0.000502846	0.0725486	7.48549e-07	4.85266e-07	1.27873e-05	8.70511e-06	9.48813e-05	0.000790504	1
'WD'	0.326064	0.000903639	3.36653e-05	8.7327e-05	0.102064	0.0608234	5.63452e-05	4.77871e-05	6.73285e-05	0.00330126	0.16741	8.81185e-06	3.4199e-06	7.97698e-06	1.42309e-06	2.02444e-05	5.49157e-06	0.108859	0.00135185	7.56681e-05	5.69411e-05	0.0103529	0.145771	8.02315e-06	0.000547864	0.00136272	0.000465063	0.0693906	7.08273e-07	4.61653e-07	1.22007e-05	8.35679e-06	8.98702e-05	0.000739762	1
'DIV'	0.338259	0.000880155	3.40855e-05	8.93391e-05	0.107532	0.0631766	5.74752e-05	4.85135e-05	6.79676e-05	0.00394729	0.153862	9.02785e-06	3.50268e-06	7.75205e-06	1.44166e-06	2.00869e-05	5.59927e-06	0.108713	0.00135392	7.69442e-05	5.70952e-05	0.0104936	0.147261	8.02421e-06	0.000544513	0.00135834	0.000453083	0.0608266	7.04276e-07	4.60043e-07	1.21274e-05	8.38098e-06	9.16301e-05	0.00073865	1
'PIG'	0.343095	0.000887398	3.42608e-05	9.22513e-05	0.112725	0.0645407	5.79592e-05	5.12015e-05	6.83237e-05	0.00411415	0.148937	9.13342e-06	3.44325e-06	7.60891e-06	1.46181e-06	2.11018e-05	5.74877e-06	0.107681	0.00137244	7.81654e-05	5.77292e-05	0.0106923	0.147134	8.2104e-06	0.000551324	0.00137082	0.000452248	0.0550848	7.12168e-07	4.6506e-07	1.22119e-05	8.48926e-06	9.35494e-05	0.000751351	1
'Gomez'	0.185255	0.000461546	1.76734e-05	4.71743e-05	0.0619777	0.0474048	2.97798e-05	3.34167e-05	3.62661e-05	0.00171367	0.0944382	4.95567e-06	1.73835e-06	3.96931e-06	7.57278e-07	1.32059e-05	3.1935e-06	0.0513881	0.00075573	4.36248e-05	3.21019e-05	0.00561349	0.509129	4.61997e-06	0.000300474	0.000742353	0.000255673	0.0398056	3.85792e-07	2.51058e-07	6.6402e-06	4.58692e-06	5.23259e-05	0.000422397	1
'JRIBAS'	0.141844	0.00049265	1.46405e-05	5.33289e-05	0.0571323	0.0707799	2.88897e-05	2.80348e-05	2.92808e-05	0.00163394	0.0941544	4.32282e-06	1.63877e-06	3.38247e-06	6.73986e-07	1.1376e-05	2.98409e-06	0.039632	0.000660345	3.93743e-05	3.16578e-05	0.00555737	0.560601	4.04276e-06	0.000271824	0.000663249	0.000236699	0.0256551	3.45929e-07	2.23834e-07	5.84555e-06	4.17351e-06	4.69863e-05	0.000374177	1
'B40'	0.218964	0.000645188	2.64013e-05	5.73736e-05	0.128473	0.0929585	4.21774e-05	4.04765e-05	4.53854e-05	0.00149067	0.0862309	6.34647e-06	2.49265e-06	5.99537e-06	9.99126e-07	1.56172e-05	3.7841e-06	0.117092	0.00100815	5.77991e-05	4.32572e-05	0.0184963	0.310239	6.2273e-06	0.000418799	0.00101394	0.000272781	0.0217124	5.49421e-07	3.52439e-07	9.48105e-06	6.42463e-06	6.40423e-05	0.00054927	1
'NORUS_8_7'	0.218964	0.000645188	2.64013e-05	5.73736e-05	0.128473	0.0929585	4.21774e-05	4.04765e-05	4.53854e-05	0.00149067	0.0862309	6.34647e-06	2.49265e-06	5.99537e-06	9.99126e-07	1.56172e-05	3.7841e-06	0.117092	0.00100815	5.77991e-05	4.32572e-05	0.0184963	0.310239	6.2273e-06	0.000418799	0.00101394	0.000272781	0.0217124	5.49421e-07	3.52439e-07	9.48105e-06	6.42463e-06	6.40423e-05	0.00054927	1
'NORUS_7_2'	0.263641	0.000802133	2.37843e-05	6.54837e-05	0.100488	0.0756539	4.64797e-05	3.80997e-05	4.89906e-05	0.00167407	0.0918942	7.18513e-06	2.70198e-06	6.14467e-06	1.12114e-06	1.32343e-05	3.74443e-06	0.185329	0.001064	5.90628e-05	4.52411e-05	0.0135868	0.236972	6.22355e-06	0.000440147	0.00108631	0.000301825	0.026067	5.93821e-07	3.81989e-07	1.00689e-05	7.00055e-06	6.40037e-05	0.000549937	1
'B53'	0.26131	0.000957497	2.41413e-05	7.57313e-05	0.0934696	0.0759539	5.20264e-05	4.03967e-05	5.23945e-05	0.00167889	0.102553	7.63371e-06	3.03867e-06	6.87672e-06	1.25025e-06	1.39159e-05	3.91394e-06	0.20885	0.00113382	6.20169e-05	4.84387e-05	0.0135185	0.210902	6.70441e-06	0.000480406	0.00117751	0.000329553	0.0266226	6.50298e-07	4.18509e-07	1.09818e-05	7.66053e-06	6.56369e-05	0.000579243	1
'NORUS_7_5'	0.261611	0.000962658	2.5143e-05	7.38848e-05	0.0930779	0.0762163	5.44759e-05	4.17591e-05	5.35407e-05	0.00171633	0.104848	7.76741e-06	3.1573e-06	7.0638e-06	1.29734e-06	1.44642e-05	4.02316e-06	0.217906	0.00114314	6.38933e-05	4.96019e-05	0.0133782	0.198434	6.89126e-06	0.000494966	0.00120952	0.000338518	0.0275807	6.67169e-07	4.27026e-07	1.12564e-05	7.86198e-06	6.58268e-05	0.000588844	1
'NORUS_7_7'	0.253142	0.000934508	2.50972e-05	7.40069e-05	0.100051	0.0812817	5.70517e-05	4.23925e-05	5.20152e-05	0.00206753	0.112426	8.50019e-06	3.58394e-06	7.60163e-06	1.27243e-06	1.37106e-05	4.12824e-06	0.18587	0.00109986	6.52834e-05	4.92931e-05	0.0133242	0.211819	6.94542e-06	0.000504261	0.00123047	0.000352101	0.0348251	6.7927e-07	4.30825e-07	1.15593e-05	8.00345e-06	6.56821e-05	0.000576207	1
'Aurora\_Basin'	0.363459	0.000859074	2.77069e-05	6.17718e-05	0.10755	0.0607621	4.31317e-05	3.98243e-05	5.20525e-05	0.00149759	0.0912334	6.20517e-06	2.15633e-06	5.72115e-06	1.14752e-06	1.64446e-05	4.30411e-06	0.212249	0.00116872	6.02213e-05	4.68939e-05	0.0134881	0.108885	6.67963e-06	0.000448475	0.0011129	0.000315315	0.0358744	5.79253e-07	3.76547e-07	9.89669e-06	6.75256e-06	7.46331e-05	0.000630358	1
'W10'	0.31554	0.000824637	2.05609e-05	5.6864e-05	0.0855311	0.0539249	3.36334e-05	3.11966e-05	4.0597e-05	0.00108864	0.140089	5.01299e-06	1.72389e-06	4.45326e-06	9.16676e-07	1.26122e-05	3.37736e-06	0.211979	0.000966535	4.87081e-05	4.08948e-05	0.0111405	0.0986449	5.18817e-06	0.000350491	0.000891643	0.000308279	0.0778451	4.5728e-07	2.9876e-07	7.77404e-06	5.4247e-06	5.86331e-05	0.000497024	1
'Illimani'	0.0236132	0.00314352	0.000138676	0.00424343	0.505046	0.0907415	0.000180286	0.000180824	0.000294682	0.00115597	0.0145768	3.57869e-05	1.22898e-05	3.72056e-05	8.62065e-06	4.39847e-05	1.13423e-05	0.00556187	0.00212124	0.000730134	0.00131468	0.265444	0.0713285	2.3576e-05	0.0020505	0.00494036	0.000852509	0.000428952	2.85828e-06	2.25882e-06	5.32127e-05	5.01184e-05	0.000185918	0.00144584	1
'D4'	5.452e-05	0.00564507	0.00264926	9.47303e-05	7.3427e-06	3.76266e-06	0.0627552	0.0156461	0.00419051	4.0262e-06	4.57378e-06	0.11018	0.129643	0.0222245	0.0061513	0.00337451	0.000215248	3.81912e-05	0.00268031	0.00790485	1.75564e-05	6.9468e-06	2.79048e-06	0.0250822	0.101316	0.042695	1.30383e-05	2.19953e-07	0.0140152	0.0527661	0.0309203	0.171564	0.154325	0.0338087	1
'Summit2010'	7.36414e-05	0.00854305	0.00309683	0.000159129	1.23806e-05	6.54763e-06	0.079352	0.0216375	0.00663282	6.28705e-06	7.96572e-06	0.0975734	0.0744343	0.0161619	0.00467535	0.00472129	0.000325452	6.10964e-05	0.00374503	0.00956904	1.71919e-05	1.13667e-05	4.79738e-06	0.0481141	0.171322	0.0739492	2.14916e-05	3.74455e-07	0.0138283	0.0289513	0.0321854	0.111445	0.140793	0.048561	1
'NEEM-2011-S1'	4.33476e-05	0.0035368	0.00133801	5.54566e-05	4.98388e-06	2.69859e-06	0.116601	0.01854	0.00245056	3.0967e-06	3.5451e-06	0.231261	0.109451	0.0126325	0.00264067	0.00310855	0.000274446	2.77707e-05	0.00195806	0.00427671	9.2587e-06	4.46052e-06	1.89267e-06	0.0391492	0.12162	0.0332798	1.03451e-05	1.74014e-07	0.0173411	0.028239	0.0210329	0.0820404	0.117215	0.0318465	1
'Tunu2013'	4.67937e-05	0.00721238	0.00137885	9.84908e-05	8.91906e-06	4.7518e-06	0.13802	0.0254003	0.00462045	5.1985e-06	5.98665e-06	0.102093	0.0681875	0.00738936	0.00264377	0.00423561	0.000369523	4.32857e-05	0.00297697	0.00541987	1.10552e-05	7.98775e-06	3.38979e-06	0.0920326	0.170061	0.0532988	1.75089e-05	2.85265e-07	0.014125	0.0187102	0.0203069	0.0644847	0.147159	0.0496214	1
'ACT11d'	4.79088e-05	0.00432857	0.00228022	7.82367e-05	6.10938e-06	2.95308e-06	0.0490487	0.0136389	0.00363787	3.29552e-06	3.62176e-06	0.0918996	0.124765	0.0135693	0.00556676	0.00371654	0.000175271	3.15519e-05	0.00231719	0.00686742	1.68034e-05	5.52133e-06	2.17543e-06	0.0209362	0.0822671	0.0327614	1.06128e-05	1.74669e-07	0.0124205	0.0558216	0.0275263	0.173046	0.243023	0.0301774	1
'ACT2'	4.79454e-05	0.00433863	0.00228121	7.83538e-05	6.12246e-06	2.95939e-06	0.048957	0.0136248	0.00364391	3.3009e-06	3.62889e-06	0.0919695	0.124813	0.013589	0.00557223	0.00371659	0.000175336	3.16021e-05	0.00231962	0.00687767	1.68204e-05	5.53214e-06	2.17997e-06	0.0209392	0.0822995	0.0328218	1.06315e-05	1.74973e-07	0.0124233	0.0557906	0.0275572	0.17314	0.242732	0.0302088	1
'NTG\_B19'	4.67937e-05	0.00721238	0.00137885	9.84908e-05	8.91906e-06	4.7518e-06	0.13802	0.0254003	0.00462045	5.1985e-06	5.98665e-06	0.102093	0.0681875	0.00738936	0.00264377	0.00423561	0.000369523	4.32857e-05	0.00297697	0.00541987	1.10552e-05	7.98775e-06	3.38979e-06	0.0920326	0.170061	0.0532988	1.75089e-05	2.85265e-07	0.014125	0.0187102	0.0203069	0.0644847	0.147159	0.0496214	1
'Humboldt'	3.66974e-05	0.00237022	0.00113966	3.66653e-05	3.46867e-06	1.87146e-06	0.114013	0.0157537	0.0017403	2.40281e-06	2.51231e-06	0.296207	0.134945	0.0119538	0.00241566	0.00258137	0.000229131	2.03309e-05	0.0014912	0.00335271	7.66869e-06	3.1042e-06	1.29798e-06	0.0302222	0.0936064	0.0230868	7.79368e-06	1.26344e-07	0.0175044	0.0300627	0.0182069	0.0806878	0.0943692	0.0239371	1
'Flade\_Isblink'	1.72689e-05	0.00336462	0.000405192	2.79299e-05	2.8004e-06	1.29141e-06	0.0850732	0.0208291	0.00148937	1.70198e-06	1.67423e-06	0.0265298	0.011725	0.00216719	0.000864763	0.00508191	0.000180545	1.28118e-05	0.00151762	0.00154447	2.99123e-06	2.27001e-06	9.52476e-07	0.261636	0.145107	0.0147948	4.94927e-06	8.02853e-08	0.00486119	0.00557047	0.00590107	0.0188475	0.347348	0.0350854	1
'Hans\_Tausen'	3.22532e-05	0.00393552	0.000879956	4.98019e-05	4.59886e-06	2.37622e-06	0.198083	0.0281806	0.00235836	3.77968e-06	3.34771e-06	0.132804	0.0288055	0.00427629	0.0013935	0.00394123	0.000311825	2.3947e-05	0.00199345	0.00274315	6.03984e-06	4.136e-06	1.75611e-06	0.148559	0.157116	0.0277885	1.0988e-05	1.62564e-07	0.0126806	0.0115378	0.0118888	0.0366224	0.145592	0.0383652	1
'NasaU'	4.68422e-05	0.00319513	0.00178111	5.81429e-05	4.52296e-06	2.37743e-06	0.0755912	0.0140148	0.00245203	2.65539e-06	3.00752e-06	0.215103	0.155634	0.0188682	0.00389518	0.00275319	0.000211837	2.63691e-05	0.00188977	0.00504355	1.07984e-05	4.24099e-06	1.7077e-06	0.0232359	0.0893727	0.0291184	8.85894e-06	1.50884e-07	0.0151582	0.0424725	0.0236348	0.124072	0.126527	0.0258065	1
'Akademii\_Nauk'	1.81703e-05	0.00152473	0.000377816	1.49214e-05	1.38123e-06	7.23172e-07	0.261243	0.0406394	0.000723596	1.45892e-06	1.02091e-06	0.0251686	0.0051131	0.00154339	0.000375494	0.00478606	0.000356626	9.01125e-06	0.00119027	0.000840547	1.93842e-06	1.23852e-06	5.03964e-07	0.316103	0.131443	0.00873515	3.42338e-06	5.10717e-08	0.00281827	0.00166042	0.00290066	0.00639124	0.148298	0.0377142	1
'Colle Gnifetti'	0.000495948	0.0123433	0.00303604	0.00017483	7.72573e-06	3.32279e-06	0.0165396	0.0127025	0.0023328	3.71078e-06	4.23577e-06	0.0119589	0.00824839	0.00424694	0.00107244	0.0405062	0.0024399	0.000107863	0.0206527	0.00386852	1.56775e-05	6.56602e-06	2.35025e-06	0.0022181	0.0341429	0.0213044	1.12924e-05	2.20043e-07	0.00079385	0.000755767	0.00737389	0.00707174	0.543448	0.242109	1
'Upper Fremont Gracier'	3.81719e-05	0.00330347	0.01189	0.000149666	7.92604e-06	3.38732e-06	0.0324638	0.0108113	0.00784485	6.39665e-06	4.29962e-06	0.0174462	0.00056365	0.120535	0.00117428	0.000340254	0.000113992	4.02705e-05	0.00195296	0.0733189	2.52905e-05	8.15668e-06	3.00682e-06	0.00187388	0.0785472	0.049115	1.7633e-05	2.37717e-07	0.00975617	0.000211864	0.545815	0.0124855	0.0025649	0.0175674	1
'McCall Glacier'	1.79301e-05	0.0019893	0.00037066	1.82457e-05	2.4827e-06	1.33944e-06	0.273227	0.0244137	0.0018137	3.85642e-06	2.05985e-06	0.444914	0.00411749	0.00142822	0.000200078	0.00103926	0.00023006	1.38349e-05	0.00108544	0.000783225	2.57006e-06	2.26948e-06	9.6005e-07	0.0312324	0.1289	0.0202496	9.35246e-06	1.06802e-07	0.0261711	0.000646758	0.00346928	0.00278444	0.0130315	0.0178271	1
'Eclipse'	1.43271e-05	0.00252435	0.000275624	2.03975e-05	3.42253e-06	1.73225e-06	0.0912465	0.0140157	0.00249899	4.29794e-06	2.41542e-06	0.700792	0.000975348	0.000927928	0.000137973	0.000654001	0.000145623	1.62174e-05	0.0010417	0.000669443	2.73047e-06	3.06083e-06	1.26967e-06	0.00612916	0.107321	0.0287686	1.11633e-05	1.14431e-07	0.0182944	0.00017401	0.00388635	0.00113511	0.00424413	0.0140612	1
	Biomass burning (LPJ-LMfire, 2000)																	anthropogenic fossil fuel/biofuel (CEDS, 2000)
	SHAF	NHAF	CEAM	NHSA	ARCD	SARC	BOAS	CEAS	SEAS	EQAS	AUST	BONAW	BONAE	TENAW	TENAE	EURO	MIDE	SHAF	NHAF	CEAM	NHSA	ARCD	SARC	BOAS	CEAS	SEAS	EQAS	AUST	BONAW	BONAE	TENAW	TENAE	EURO	MIDE
'THW'	0.36587	0.00201399	5.44869e-06	8.81692e-05	0.0461425	0.0692829	3.4457e-05	0.000158101	5.91138e-05	0.000201073	0.252612	3.96776e-06	1.74263e-06	5.76172e-06	8.01729e-06	5.98342e-06	2.32481e-05	0.102725	0.00125099	6.82188e-05	5.14218e-05	0.00960329	0.0834418	7.48264e-06	0.00050726	0.00124752	0.000438892	0.0633478	6.53392e-07	4.23397e-07	1.11702e-05	7.6044e-06	8.28636e-05	0.000690086
'WD'	0.338388	0.00192301	5.22634e-06	8.64381e-05	0.0433383	0.0704856	3.34796e-05	0.000149869	5.63589e-05	0.000202644	0.246366	3.80232e-06	1.62197e-06	5.4912e-06	7.90026e-06	5.77207e-06	2.23216e-05	0.0959596	0.00119143	6.66908e-05	5.02264e-05	0.00912595	0.128509	7.07072e-06	0.000482958	0.00120101	0.000409724	0.0611639	6.2406e-07	4.06587e-07	1.07584e-05	7.36905e-06	7.92286e-05	0.000651864
'DIV'	0.34064	0.00193408	5.21735e-06	8.70192e-05	0.0443277	0.0696618	3.43597e-05	0.00014983	5.65867e-05	0.000221179	0.245697	3.86141e-06	1.60088e-06	5.53724e-06	8.1462e-06	5.9334e-06	2.24407e-05	0.0972967	0.00121152	6.88535e-05	5.11335e-05	0.00939148	0.131805	7.1799e-06	0.000487354	0.00121548	0.000405266	0.0544355	6.30035e-07	4.11368e-07	1.08576e-05	7.50353e-06	8.20175e-05	0.000660848
'PIG'	0.340143	0.00197852	5.30175e-06	8.91982e-05	0.0459548	0.0706594	3.56013e-05	0.000152447	5.77075e-05	0.000228015	0.245541	4.01197e-06	1.61639e-06	5.6632e-06	8.30888e-06	6.14138e-06	2.28228e-05	0.0976703	0.00124464	7.08886e-05	5.23983e-05	0.00969817	0.133463	7.44548e-06	0.0005001	0.00124316	0.000409958	0.0499611	6.45679e-07	4.21456e-07	1.10806e-05	7.70287e-06	8.48638e-05	0.000681265
'Gomez'	0.17097	0.00105058	2.86255e-06	4.8538e-05	0.024983	0.100257	1.97507e-05	8.21444e-05	3.03251e-05	0.000128407	0.154928	2.24631e-06	8.60713e-07	3.02794e-06	4.64617e-06	3.49076e-06	1.22671e-05	0.0462329	0.000679807	3.92438e-05	2.89011e-05	0.00505035	0.458022	4.1557e-06	0.00027035	0.000667776	0.000229898	0.0358095	3.4695e-07	2.25685e-07	5.9761e-06	4.12821e-06	4.70835e-05	0.000379895
'JRIBAS'	0.130032	0.000938698	2.53356e-06	6.96571e-05	0.0192555	0.146286	1.77004e-05	7.32461e-05	2.65773e-05	0.000110507	0.129804	2.02309e-06	7.29399e-07	2.71583e-06	3.92849e-06	3.08279e-06	1.07535e-05	0.0358513	0.000597199	3.561e-05	2.86578e-05	0.00502692	0.507161	3.65582e-06	0.000245886	0.000599833	0.000213992	0.0232063	3.12779e-07	2.023e-07	5.28928e-06	3.77639e-06	4.25033e-05	0.000338304
'B40'	0.264201	0.00142484	3.98148e-06	6.74599e-05	0.0526256	0.143821	2.6375e-05	0.000119069	4.16514e-05	0.00012514	0.118487	3.06804e-06	1.20589e-06	4.27552e-06	6.22834e-06	4.17377e-06	1.64423e-05	0.104168	0.00089675	5.14141e-05	3.85099e-05	0.0164542	0.276012	5.53903e-06	0.000372606	0.000901912	0.000242522	0.0193165	4.886e-07	3.13293e-07	8.4376e-06	5.7177e-06	5.69816e-05	0.000488501
'NORUS_8_7'	0.264201	0.00142484	3.98148e-06	6.74599e-05	0.0526256	0.143821	2.6375e-05	0.000119069	4.16514e-05	0.00012514	0.118487	3.06804e-06	1.20589e-06	4.27552e-06	6.22834e-06	4.17377e-06	1.64423e-05	0.104168	0.00089675	5.14141e-05	3.85099e-05	0.0164542	0.276012	5.53903e-06	0.000372606	0.000901912	0.000242522	0.0193165	4.886e-07	3.13293e-07	8.4376e-06	5.7177e-06	5.69816e-05	0.000488501
'NORUS_7_2'	0.336962	0.00150609	3.94725e-06	7.87785e-05	0.0390167	0.101266	2.6282e-05	0.000116921	4.28945e-05	0.000110322	0.121753	3.03973e-06	1.22629e-06	4.35694e-06	6.53802e-06	3.86131e-06	1.55851e-05	0.158814	0.000911541	5.06021e-05	3.88209e-05	0.0116433	0.203165	5.33172e-06	0.000377197	0.000930676	0.000258407	0.0223458	5.08607e-07	3.27006e-07	8.63166e-06	6.00166e-06	5.48579e-05	0.000471006
'B53'	0.35434	0.00160688	4.13587e-06	8.78296e-05	0.0361484	0.0932529	2.78195e-05	0.000124332	4.49056e-05	0.000105371	0.125714	3.23975e-06	1.32536e-06	4.67178e-06	6.90002e-06	3.94639e-06	1.62552e-05	0.174906	0.000949282	5.19256e-05	4.06223e-05	0.0113219	0.176709	5.61315e-06	0.000402351	0.000985889	0.000275714	0.0223025	5.44316e-07	3.50115e-07	9.20067e-06	6.41842e-06	5.49815e-05	0.000484822
'NORUS_7_5'	0.35866	0.00159976	4.20069e-06	8.87606e-05	0.0362658	0.0910134	2.87064e-05	0.00012782	4.56251e-05	0.00010605	0.126241	3.3343e-06	1.35935e-06	4.7967e-06	7.00216e-06	4.03195e-06	1.66721e-05	0.182194	0.000955511	5.34089e-05	4.15344e-05	0.0111865	0.166005	5.76014e-06	0.000413871	0.00101103	0.000282732	0.0230674	5.57519e-07	3.56645e-07	9.41546e-06	6.57656e-06	5.50515e-05	0.000492038
'NORUS_7_7'	0.324428	0.00160407	4.4479e-06	9.398e-05	0.0372647	0.0949479	3.13547e-05	0.000138085	4.79046e-05	0.000116537	0.145328	3.56476e-06	1.41117e-06	5.13425e-06	7.73743e-06	4.25024e-06	1.75256e-05	0.163589	0.00096767	5.7441e-05	4.34498e-05	0.0117273	0.186491	6.11079e-06	0.000443819	0.00108263	0.00030954	0.0306548	5.97496e-07	3.78752e-07	1.01771e-05	7.04691e-06	5.78202e-05	0.000506787
'Aurora\_Basin'	0.404394	0.00168101	4.00135e-06	6.58051e-05	0.0546632	0.0757479	2.65043e-05	0.000119866	4.48053e-05	0.000117249	0.142276	3.16254e-06	1.38783e-06	4.39404e-06	6.10535e-06	4.68237e-06	1.75047e-05	0.181876	0.00100137	5.15996e-05	4.02113e-05	0.0115583	0.0933205	5.72292e-06	0.000384343	0.000953542	0.000270037	0.0307412	4.96184e-07	3.2241e-07	8.48392e-06	5.78869e-06	6.39654e-05	0.000540012
'W10'	0.348766	0.00142461	3.22464e-06	6.29626e-05	0.0391099	0.0653425	2.04559e-05	9.20735e-05	3.59729e-05	9.33338e-05	0.202013	2.44213e-06	1.02476e-06	3.39888e-06	4.77764e-06	3.53049e-06	1.33935e-05	0.180488	0.00082287	4.14707e-05	3.4849e-05	0.0094861	0.0840304	4.4171e-06	0.000298487	0.000759156	0.000262394	0.0662938	3.89252e-07	2.54203e-07	6.62253e-06	4.62126e-06	4.99342e-05	0.000423061
'Illimani'	0.0321991	0.00429623	5.38821e-05	0.00494857	0.458742	0.0615337	0.000136245	0.000651318	0.000266306	0.000138139	0.0163828	1.61313e-05	5.34544e-06	3.05293e-05	3.67454e-05	1.54738e-05	7.46482e-05	0.00649928	0.00248082	0.000853947	0.00154128	0.313683	0.083674	2.75661e-05	0.00239961	0.00577977	0.000996672	0.000502149	3.34219e-06	2.64098e-06	6.22908e-05	5.86614e-05	0.000217712	0.00168977
'D4'	0.000100315	0.00809236	0.00130196	6.74852e-05	4.61791e-06	2.03657e-06	0.0406837	0.0188803	0.0031453	5.35471e-07	5.57301e-06	0.0535344	0.0224849	0.00725031	0.0997069	0.00610706	0.00123635	4.41521e-05	0.0031018	0.00914871	2.03461e-05	8.07096e-06	3.24885e-06	0.0290088	0.117322	0.0494089	1.50512e-05	2.55954e-07	0.0162186	0.0610601	0.0357938	0.198569	0.178574	0.0390981
'Summit2010'	0.000135216	0.0116599	0.00164851	9.96661e-05	6.39018e-06	3.17263e-06	0.0549159	0.0267434	0.00494465	7.99627e-07	8.78192e-06	0.0570804	0.0119905	0.00694573	0.0855056	0.00687662	0.00195115	6.52461e-05	0.00400326	0.0102301	1.84147e-05	1.21958e-05	5.15743e-06	0.0513931	0.183263	0.0790541	2.29223e-05	4.02272e-07	0.0147748	0.0309223	0.0344153	0.119126	0.15032	0.0518573
'NEEM-2011-S1'	7.34467e-05	0.00539305	0.000655425	3.93771e-05	2.98728e-06	1.44459e-06	0.0974223	0.0236311	0.00209369	3.66094e-07	4.13744e-06	0.157443	0.0204597	0.00460969	0.136989	0.00622499	0.00124835	3.02834e-05	0.00213696	0.00466757	1.01206e-05	4.88632e-06	2.07824e-06	0.0427045	0.132858	0.0363197	1.1269e-05	1.90835e-07	0.0189263	0.0308189	0.0229598	0.0895499	0.127978	0.0347295
'Tunu2013'	9.14666e-05	0.00894033	0.000931767	6.70508e-05	4.54978e-06	2.27004e-06	0.121395	0.0265662	0.00324375	6.16268e-07	6.42993e-06	0.0900311	0.00789198	0.00391237	0.0712321	0.0059749	0.00184177	4.45455e-05	0.00306743	0.00558441	1.14176e-05	8.26324e-06	3.51466e-06	0.0948085	0.175359	0.0549148	1.80023e-05	2.95385e-07	0.0145538	0.0192736	0.0209317	0.0664679	0.151718	0.0511011
'ACT11d'	8.24317e-05	0.00620755	0.0010985	5.42331e-05	3.6326e-06	1.57275e-06	0.0335423	0.0159178	0.00240162	4.08465e-07	4.3668e-06	0.0442879	0.023335	0.00591902	0.0892844	0.00934341	0.000983144	3.51986e-05	0.00258758	0.00766887	1.87857e-05	6.18949e-06	2.44418e-06	0.0233675	0.0919103	0.0365809	1.18201e-05	1.96135e-07	0.0138695	0.0623367	0.0307455	0.193268	0.271443	0.0336807
'ACT2'	8.25583e-05	0.00621977	0.00110074	5.43457e-05	3.6401e-06	1.57608e-06	0.033476	0.0159114	0.00240625	4.09359e-07	4.37565e-06	0.0442644	0.023327	0.0059275	0.0892445	0.00928339	0.000984112	3.52656e-05	0.00259111	0.00768284	1.88107e-05	6.20368e-06	2.45009e-06	0.023378	0.0919756	0.0366604	1.18447e-05	1.96541e-07	0.013877	0.0623208	0.0307901	0.193432	0.271199	0.0337265
'NTG\_B19'	9.14666e-05	0.00894033	0.000931767	6.70508e-05	4.54978e-06	2.27004e-06	0.121395	0.0265662	0.00324375	6.16268e-07	6.42993e-06	0.0900311	0.00789198	0.00391237	0.0712321	0.0059749	0.00184177	4.45455e-05	0.00306743	0.00558441	1.14176e-05	8.26324e-06	3.51466e-06	0.0948085	0.175359	0.0549148	1.80023e-05	2.95385e-07	0.0145538	0.0192736	0.0209317	0.0664679	0.151718	0.0511011
'Humboldt'	6.24611e-05	0.00410517	0.000528614	2.90583e-05	2.46111e-06	1.13149e-06	0.1014	0.0208461	0.00156929	2.92612e-07	3.29235e-06	0.181468	0.0218547	0.00438316	0.163223	0.00446615	0.00101617	2.41363e-05	0.00177161	0.00398329	9.12267e-06	3.70123e-06	1.55156e-06	0.0358858	0.111312	0.0274271	9.24357e-06	1.50803e-07	0.0207976	0.0357174	0.0216357	0.095876	0.11217	0.0284171
'Flade\_Isblink'	2.69683e-05	0.00355877	0.000264347	1.97867e-05	1.30441e-06	6.3961e-07	0.0671239	0.016231	0.000902165	1.70733e-07	1.84198e-06	0.0219912	0.0019699	0.00113276	0.0208473	0.0053778	0.00079279	1.30561e-05	0.00154824	0.00157549	3.05951e-06	2.32405e-06	9.77321e-07	0.266722	0.148166	0.0150926	5.04045e-06	8.2273e-08	0.00495729	0.00567309	0.00602514	0.0192472	0.355035	0.0356903
'Hans\_Tausen'	5.51365e-05	0.00502302	0.000435262	3.33332e-05	2.44579e-06	1.2061e-06	0.169317	0.0268382	0.0016623	3.5551e-07	3.68887e-06	0.112689	0.00759156	0.00245836	0.06266	0.00627777	0.00125804	2.42704e-05	0.00202199	0.00278232	6.13738e-06	4.20836e-06	1.79128e-06	0.150652	0.159523	0.0281848	1.11299e-05	1.65605e-07	0.0128613	0.0116971	0.0120628	0.0371559	0.147815	0.0388885
'NasaU'	8.19551e-05	0.00551584	0.000837584	4.50533e-05	3.28136e-06	1.45733e-06	0.0647587	0.0203255	0.00219117	3.67773e-07	4.07243e-06	0.105795	0.0220589	0.00596823	0.136834	0.00793642	0.00109905	3.2588e-05	0.0023376	0.00623896	1.33778e-05	5.26784e-06	2.12602e-06	0.0287264	0.110659	0.0360166	1.09326e-05	1.87637e-07	0.0187516	0.0525406	0.0292431	0.153498	0.15657	0.0318967
'Akademii\_Nauk'	2.64552e-05	0.00243467	0.000156126	9.80714e-06	8.58632e-07	4.1098e-07	0.210596	0.0390346	0.000540201	1.17905e-07	1.25208e-06	0.0203869	0.00181233	0.000822438	0.015795	0.00711841	0.00116156	9.58121e-06	0.00126636	0.000894199	2.06498e-06	1.32156e-06	5.39605e-07	0.336244	0.139875	0.00929319	3.63541e-06	5.45693e-08	0.00299728	0.00176561	0.00308641	0.00679957	0.157759	0.0401053
'Colle Gnifetti'	0.000545007	0.024162	0.000818283	0.000114765	5.69996e-06	2.10705e-06	0.0106372	0.0106928	0.00148091	4.04936e-07	5.52681e-06	0.00557681	0.00240445	0.00314877	0.0140716	0.0226626	0.00148083	0.000110544	0.0211673	0.00396551	1.60745e-05	6.73751e-06	2.41837e-06	0.00226466	0.0349661	0.0218378	1.15649e-05	2.26315e-07	0.000813474	0.000774208	0.00755752	0.00724696	0.553443	0.248006
'Upper Fremont Gracier'	7.01951e-05	0.00575763	0.00709554	8.31223e-05	6.20901e-06	2.07283e-06	0.0180431	0.0182133	0.00428132	5.28549e-07	5.96938e-06	0.00620199	0.000323406	0.151605	0.00311834	0.000331747	0.0011779	3.97838e-05	0.00193214	0.0724097	2.50225e-05	8.07457e-06	2.98473e-06	0.00185453	0.0777196	0.0485505	1.74039e-05	2.36106e-07	0.00963208	0.000209461	0.53904	0.012331	0.00253784	0.0173728
'McCall Glacier'	4.88889e-05	0.00446069	0.000228482	1.93651e-05	2.18217e-06	1.0728e-06	0.223679	0.0348868	0.0018686	4.36085e-07	3.75e-06	0.321543	0.00165633	0.00124979	0.0148703	0.00232629	0.00133713	2.21759e-05	0.00173682	0.00125198	4.12254e-06	3.6495e-06	1.54852e-06	0.0495343	0.205726	0.0324855	1.49982e-05	1.71925e-07	0.0407361	0.00102323	0.00555235	0.00442964	0.0207807	0.0285154
'Eclipse'	6.97819e-05	0.00738105	0.000303404	3.51886e-05	3.67873e-06	1.80183e-06	0.115387	0.0390745	0.00412742	7.75756e-07	5.82243e-06	0.390174	0.000805163	0.00134057	0.00485314	0.00128827	0.00165392	3.79261e-05	0.00243493	0.00156435	6.39832e-06	7.1796e-06	2.98518e-06	0.014273	0.250741	0.067326	2.61169e-05	2.68661e-07	0.0421701	0.000402807	0.00907022	0.00264497	0.00992324	0.0328624

## Sheet: Figure S3
	PD
	Biomass burning																	anthropogenic fossil fuel/biofuel
	SHAF	NHAF	CEAM	NHSA	ARCD	SARC	BOAS	CEAS	SEAS	EQAS	AUST	BONAW	BONAE	TENAW	TENAE	EURO	MIDE	SHAF	NHAF	CEAM	NHSA	ARCD	SARC	BOAS	CEAS	SEAS	EQAS	AUST	BONAW	BONAE	TENAW	TENAE	EURO	MIDE
BB4CMIP	3.85337	0.0964958	0.0359317	0.00651576	1.89388	1.06987	1.82671	0.339493	0.0844717	0.0315539	1.67291	2.71221	1.05496	0.260854	0.0423522	0.098815	0.00655098	1.99649	0.074298	0.142165	0.0021594	0.434671	3.36292	1.39695	2.09169	1.41944	0.00591414	0.595983	0.209741	0.357245	0.809019	1.14921	3.05458	0.810572
LPJ-Lmfire	4.37622	0.156841	0.0188672	0.006915	1.03053	1.39741	1.52731	0.40741	0.0640461	0.00213675	2.39171	1.71266	0.179565	0.211859	1.09596	0.120386	0.0252226	1.73316	0.0776684	0.148906	0.0023232	0.461515	2.98786	1.48235	2.43253	1.50007	0.00548538	0.522468	0.263904	0.400954	0.835925	1.28497	3.25478	0.880079
	PI
	Biomass burning																	anthropogenic fossil fuel/biofuel
	SHAF	NHAF	CEAM	NHSA	ARCD	SARC	BOAS	CEAS	SEAS	EQAS	AUST	BONAW	BONAE	TENAW	TENAE	EURO	MIDE	SHAF	NHAF	CEAM	NHSA	ARCD	SARC	BOAS	CEAS	SEAS	EQAS	AUST	BONAW	BONAE	TENAW	TENAE	EURO	MIDE
BB4CMIP	8.63468	0.363727	0.135447	0.0177958	0.812164	2.25295	2.49162	1.47233	0.796849	0.0123409	2.72284	5.97149	1.80765	0.795784	0.163858	0.249364	0.0463505	0.20391	0.0230351	0.0201327	0.000362754	0.0967186	0.150687	0.294364	0.76587	0.69378	0.000858608	0.00183873	0.00436894	0.0196193	0.0242136	0.113207	1.74159	0.0982076
LPJ-Lmfire	5.32879	0.418489	0.196567	0.0198675	1.51696	2.36472	3.00632	3.81461	0.315439	0.00170878	5.60961	3.3105	0.789564	1.19065	0.503984	0.791055	0.0620001	0.0471431	0.0169724	0.019324	0.00014239	0.0409406	0.0345674	0.27814	0.787841	0.563173	0.000240174	0.000419725	0.00554011	0.0239932	0.021059	0.136761	1.69774	0.0851637

## Sheet: Figure S7
unit: Tg/year
	CEDS																	CEDS_{post,1}																	CEDS_{post,2}
	SHAF	NHAF	CEAM	NHSA	ARCD	SARC	BOAS	CEAS	SEAS	EQAS	AUST	BONAW	BONAE	TENAW	TENAE	EURO	MIDE	SHAF	NHAF	CEAM	NHSA	ARCD	SARC	BOAS	CEAS	SEAS	EQAS	AUST	BONAW	BONAE	TENAW	TENAE	EURO	MIDE	SHAF	NHAF	CEAM	NHSA	ARCD	SARC	BOAS	CEAS	SEAS	EQAS	AUST	BONAW	BONAE	TENAW	TENAE
1750	0.0123009	0.0292987	0.00722453	0.00136932	0.00248599	0.00168311	0.00998051	0.211498	0.151681	0.01128	1.86871e-05	0.000116686	0.000491908	0.000446279	0.00577749	0.0504232	0.0111863	0.0147777	0.0301405	0.00745704	0.00136925	0.00245863	0.00166548	0.00993576	0.293387	0.196373	0.0112876	1.8733e-05	0.000116859	0.000509222	0.000462662	0.00698885	0.107126	0.0124224	0.0119392	0.0293923	0.00730932	0.00136923	0.00244612	0.00166193	0.0100307	0.252481	0.167534	0.0112748	1.86863e-05	0.000116556	0.000500891	0.000451582	0.00637925
1751	0.0123165	0.0292849	0.00725397	0.00137045	0.00250233	0.0016944	0.0100331	0.212046	0.15195	0.0113092	1.89942e-05	0.000117393	0.000500229	0.000450936	0.00588238	0.0505306	0.0112019	0.014982	0.0301078	0.00748962	0.00137049	0.00249002	0.00168886	0.0100273	0.307148	0.198514	0.0113182	1.90465e-05	0.000117591	0.000518403	0.000467543	0.00715863	0.10953	0.0124144	0.0119199	0.0293343	0.00733456	0.00137037	0.00247205	0.00167223	0.0101346	0.258057	0.167378	0.0113037	1.89934e-05	0.000117306	0.000508955	0.000456118	0.00646774
1752	0.012332	0.029271	0.00728337	0.00137158	0.00251864	0.00170567	0.0100856	0.212594	0.152218	0.0113383	1.93013e-05	0.000118097	0.00050854	0.000455563	0.00598722	0.0506394	0.0112174	0.0144538	0.0299801	0.00751353	0.00137179	0.00253476	0.00168706	0.0102097	0.335135	0.198069	0.011347	1.93499e-05	0.000118316	0.000527146	0.000471952	0.00729232	0.123169	0.0123158	0.0119118	0.029308	0.00736583	0.00137152	0.00250781	0.00168186	0.0102793	0.263003	0.166989	0.0113326	1.93003e-05	0.000117879	0.000518198	0.000460742	0.00663519
1753	0.0123476	0.0292571	0.00731272	0.0013727	0.00253492	0.00171693	0.0101381	0.213142	0.152487	0.0113674	1.96082e-05	0.000118797	0.00051684	0.000460154	0.00609202	0.0507456	0.011233	0.0143607	0.0299455	0.0075389	0.001373	0.00256604	0.00169128	0.0102551	0.333074	0.198083	0.0113765	1.96592e-05	0.000119017	0.000535942	0.000476148	0.0074357	0.120882	0.0122946	0.0119255	0.0292979	0.00739109	0.00137268	0.00255797	0.00169251	0.0102276	0.248933	0.165774	0.0113619	1.96072e-05	0.000118565	0.000526399	0.000465089	0.0067337
1754	0.0123631	0.0292433	0.00734204	0.00137381	0.00255117	0.00172818	0.0101906	0.21369	0.152755	0.0113965	1.9915e-05	0.00011949	0.000525134	0.000464705	0.00619677	0.0508532	0.0112484	0.0142114	0.0299469	0.00756848	0.00137419	0.0025938	0.00171242	0.0102415	0.315357	0.197176	0.0114062	1.99706e-05	0.000119689	0.000544596	0.000480911	0.00756916	0.115133	0.0122929	0.0119004	0.0292684	0.00741757	0.00137381	0.00258717	0.00170292	0.0102661	0.244989	0.164891	0.0113908	1.9914e-05	0.000119253	0.000534426	0.000469626	0.00682122
1755	0.0123786	0.0292294	0.00737132	0.00137491	0.00256737	0.00173943	0.0102432	0.214237	0.153023	0.0114256	2.02218e-05	0.000120174	0.000533424	0.000469212	0.00630149	0.0509601	0.0112639	0.0139687	0.0298553	0.00759839	0.00137506	0.0025748	0.00171331	0.0103855	0.335892	0.197395	0.0114337	2.0278e-05	0.000120387	0.000553873	0.0004857	0.00774124	0.123825	0.0122582	0.0118879	0.0292346	0.00744781	0.00137491	0.00260457	0.00171326	0.0104087	0.257623	0.166124	0.0114196	2.02207e-05	0.000119976	0.000543165	0.000474212	0.00695643
1756	0.0123941	0.0292156	0.00740056	0.00137601	0.00258354	0.00175066	0.0102957	0.214783	0.153291	0.0114547	2.05285e-05	0.000120846	0.000541711	0.000473668	0.00640616	0.0514237	0.0112793	0.0139404	0.0298117	0.00762552	0.00137622	0.00260024	0.00173612	0.0104282	0.333174	0.197271	0.0114634	2.05879e-05	0.000121066	0.000562649	0.000490073	0.00788382	0.122346	0.0122152	0.0119082	0.0292168	0.00746886	0.00137601	0.00261632	0.00172529	0.0103941	0.244815	0.163955	0.0114488	2.05274e-05	0.000120646	0.000550288	0.000478329	0.00698557
1757	0.0124096	0.0292018	0.00742976	0.00137711	0.00259966	0.00176189	0.0103482	0.21533	0.153559	0.0114837	2.08352e-05	0.000121507	0.000549998	0.000478069	0.00651079	0.0515294	0.0112946	0.0132504	0.0298195	0.00765361	0.0013775	0.00264933	0.00173721	0.0104651	0.327644	0.196561	0.0114919	2.08892e-05	0.000121712	0.000571391	0.000494411	0.00801747	0.121769	0.0122697	0.0119035	0.029226	0.00750652	0.0013771	0.00263298	0.00173602	0.0104276	0.249128	0.16622	0.0114777	2.08341e-05	0.000121303	0.00056045	0.000483101	0.0072133
1758	0.0124251	0.0291879	0.00745893	0.00137819	0.00261575	0.00177309	0.0104007	0.215875	0.153827	0.0115128	2.11419e-05	0.000122152	0.000558287	0.00048241	0.00661538	0.0516345	0.0113099	0.0130068	0.0298391	0.00769059	0.00137887	0.00270842	0.00177716	0.0105608	0.342871	0.199165	0.011523	2.12037e-05	0.000122398	0.000580434	0.000499437	0.00818081	0.12912	0.0123353	0.0118864	0.0292067	0.00752928	0.00137818	0.00264531	0.00175005	0.0105157	0.25124	0.16547	0.011507	2.11408e-05	0.00012201	0.000567403	0.000487274	0.00723184
1759	0.0124406	0.0291741	0.00748807	0.00137927	0.0026318	0.00178429	0.0104532	0.216421	0.154095	0.0115418	2.14485e-05	0.00012278	0.000566581	0.000486685	0.00671994	0.0517389	0.0113252	0.0132068	0.0297441	0.00772915	0.00137979	0.00269965	0.00178587	0.0105894	0.337378	0.199165	0.0115517	2.15135e-05	0.000123007	0.000592742	0.000504486	0.00853586	0.131219	0.0122194	0.011909	0.0292011	0.00757581	0.00137926	0.00265935	0.00176088	0.0106617	0.268008	0.169221	0.0115361	2.14475e-05	0.000122568	0.000579461	0.000492403	0.00758452
1760	0.012456	0.0291603	0.00751717	0.00138034	0.0026478	0.00179547	0.0105058	0.216966	0.154363	0.0115709	2.17552e-05	0.000123386	0.000574886	0.000490888	0.00682446	0.0518407	0.0113403	0.013038	0.0297416	0.00776123	0.0013807	0.00269102	0.00178738	0.0106137	0.332878	0.199562	0.0115794	2.18196e-05	0.000123583	0.000601349	0.000509219	0.00866619	0.130102	0.0122702	0.0119142	0.0291902	0.00760808	0.00138034	0.00268043	0.00177181	0.0107139	0.272827	0.170686	0.0115651	2.17541e-05	0.000123234	0.000588485	0.00049687	0.00773694
1761	0.0124723	0.0291475	0.00754802	0.00138144	0.00266534	0.0018076	0.0105611	0.21727	0.154633	0.0116044	2.21117e-05	0.000124344	0.00058471	0.000496907	0.00695189	0.0524762	0.0113555	0.0125791	0.029715	0.00779926	0.00138175	0.00270099	0.0017909	0.0106927	0.342004	0.20137	0.0116118	2.21754e-05	0.00012457	0.000612533	0.000516095	0.00889427	0.133973	0.0123041	0.0119234	0.0291649	0.00763604	0.00138143	0.00269147	0.00178316	0.0107387	0.266203	0.169661	0.0115984	2.21106e-05	0.000124152	0.000598309	0.000502829	0.00786529
1762	0.0124885	0.0291346	0.00757883	0.00138254	0.00268284	0.00181969	0.0106165	0.217574	0.154903	0.0116332	2.24682e-05	0.000125278	0.000594543	0.000502884	0.00707925	0.0525802	0.0113706	0.0132232	0.029738	0.00783045	0.00138287	0.00272081	0.00182685	0.0107187	0.334689	0.201346	0.0116428	2.25459e-05	0.000125502	0.000622496	0.000522487	0.00903888	0.130591	0.0123289	0.0118962	0.0291557	0.00767163	0.00138254	0.00271978	0.0017943	0.0107927	0.270876	0.171371	0.011627	2.2467e-05	0.000125136	0.000609195	0.000509202	0.00806528
1763	0.0125046	0.0291218	0.0076096	0.00138363	0.00270032	0.00183175	0.0106719	0.217878	0.155172	0.0116621	2.28246e-05	0.000126189	0.000604387	0.000508809	0.00720656	0.0526836	0.0113857	0.012445	0.0297088	0.00786234	0.00138407	0.00275903	0.00182009	0.0108149	0.342156	0.201517	0.0116704	2.28943e-05	0.000126404	0.000632562	0.000528879	0.00918943	0.134509	0.0123608	0.0119062	0.0291301	0.00769316	0.00138363	0.00274001	0.00180514	0.0108456	0.260039	0.168333	0.0116557	2.28233e-05	0.000125957	0.000617451	0.000514776	0.00808955
1764	0.0125208	0.029109	0.00764031	0.00138471	0.00271777	0.00184377	0.0107273	0.218181	0.155442	0.011691	2.31809e-05	0.000127073	0.000614242	0.000514671	0.00733384	0.0527864	0.0114007	0.0128173	0.0296727	0.0078897	0.00138514	0.00277461	0.00184622	0.0110154	0.375281	0.20306	0.0117005	2.32605e-05	0.000127364	0.000641804	0.00053481	0.00928886	0.143524	0.0123805	0.011925	0.0291305	0.00772518	0.00138471	0.0027551	0.00181742	0.0109013	0.263609	0.16946	0.0116846	2.31796e-05	0.000126903	0.000627651	0.000520807	0.00824243
1765	0.012537	0.0290962	0.00767097	0.00138579	0.00273519	0.00185575	0.0107827	0.218485	0.155711	0.0117199	2.35371e-05	0.000127931	0.00062411	0.00052046	0.00746112	0.0528885	0.0114156	0.0123195	0.0296294	0.0079245	0.00138606	0.00276712	0.00183714	0.0109958	0.359203	0.202939	0.011727	2.36098e-05	0.00012815	0.000654037	0.000541051	0.00957584	0.141676	0.0123608	0.0119337	0.0291193	0.00776322	0.00138578	0.00276916	0.00183033	0.0110371	0.280465	0.172683	0.0117136	2.35358e-05	0.000127846	0.000639564	0.000527016	0.00850633
1766	0.0125531	0.0290834	0.00770158	0.00138686	0.00275258	0.00186771	0.0108379	0.218789	0.15598	0.0117487	2.38933e-05	0.000128761	0.000633992	0.000526167	0.00758843	0.0536968	0.0114304	0.0130444	0.0295638	0.00795725	0.00138719	0.00279227	0.00187229	0.0111118	0.37097	0.203509	0.0117584	2.39838e-05	0.00012896	0.000666948	0.00054696	0.00989451	0.148862	0.0122765	0.0119434	0.0290933	0.00779439	0.00138688	0.0028104	0.00184107	0.0110525	0.269567	0.171255	0.0117424	2.38919e-05	0.000128517	0.000650455	0.000532793	0.00870094
1767	0.0125692	0.0290707	0.00773213	0.00138792	0.00276995	0.00187962	0.0108931	0.219094	0.156249	0.0117776	2.42493e-05	0.00012956	0.000643891	0.00053178	0.00771577	0.0537978	0.0114453	0.0126114	0.0295547	0.0079867	0.0013883	0.00282083	0.00186736	0.0111596	0.365846	0.20282	0.0117859	2.43302e-05	0.000129757	0.000676777	0.000552812	0.0100266	0.146635	0.0123139	0.0119273	0.0290873	0.00782543	0.00138797	0.00284575	0.00185202	0.0111106	0.267881	0.171168	0.011771	2.42478e-05	0.000129286	0.00066077	0.000538498	0.0088586
1768	0.0125853	0.0290579	0.00776262	0.00138898	0.00278728	0.0018915	0.0109482	0.219399	0.156517	0.0118064	2.46052e-05	0.000130327	0.000653809	0.00053729	0.00784318	0.0538982	0.01146	0.0118536	0.0295264	0.00801666	0.00138941	0.00284889	0.00187591	0.0111794	0.357739	0.202639	0.0118143	2.46897e-05	0.000130529	0.000686973	0.000558589	0.0101813	0.140854	0.0123049	0.0119045	0.0290479	0.00785036	0.00138904	0.00287561	0.00186317	0.0111534	0.263616	0.170076	0.0117997	2.46036e-05	0.000130063	0.000669828	0.000543831	0.00893005
1769	0.0126014	0.0290451	0.00779305	0.00139003	0.00280459	0.00190335	0.0110032	0.219704	0.156785	0.0118352	2.49609e-05	0.000131061	0.000663746	0.000542686	0.00797068	0.0539979	0.0114748	0.0116221	0.0294762	0.0080478	0.00139056	0.00288378	0.0018782	0.0112508	0.359617	0.202247	0.0118432	2.50444e-05	0.000131257	0.000698294	0.000564366	0.0103974	0.143068	0.0122641	0.0119215	0.0290278	0.00788696	0.0013901	0.00290338	0.00187425	0.0113126	0.276905	0.171955	0.0118286	2.49594e-05	0.000130794	0.000681613	0.000549656	0.0091824
1770	0.0126175	0.0290323	0.00782341	0.00139108	0.00282188	0.00191516	0.0110579	0.22001	0.157052	0.0118592	2.53165e-05	0.000131761	0.000673704	0.00054796	0.00809828	0.0540971	0.0114895	0.0122279	0.0294639	0.00807741	0.00139148	0.00287918	0.00188177	0.0113382	0.365823	0.202506	0.011867	2.54014e-05	0.000131954	0.000708373	0.00056994	0.0105368	0.144719	0.0122915	0.0119549	0.0289973	0.00790645	0.00139114	0.00291773	0.00188464	0.0113426	0.270254	0.170053	0.0118525	2.53148e-05	0.000131549	0.000689371	0.000554417	0.00916232
1771	0.0126344	0.0290204	0.00785741	0.00139217	0.00284088	0.00192803	0.0111167	0.224246	0.157326	0.0118878	2.57293e-05	0.000132865	0.000685557	0.000555503	0.00825568	0.054956	0.0115042	0.0128853	0.0294644	0.00811704	0.00139274	0.00292631	0.00191835	0.0114463	0.388135	0.204316	0.0118981	2.58255e-05	0.000133117	0.000721333	0.000578446	0.0107831	0.151403	0.0123043	0.0119981	0.0290046	0.00795213	0.00139221	0.00291438	0.00189711	0.0114486	0.284813	0.17249	0.0118812	2.57276e-05	0.000132596	0.000704416	0.000562755	0.00953933
1772	0.0126514	0.0290086	0.00789133	0.00139326	0.00285986	0.00194086	0.0111753	0.22848	0.1576	0.0119164	2.61418e-05	0.000133938	0.000697421	0.000563018	0.00841304	0.0550707	0.011519	0.0126726	0.0294543	0.00816553	0.00139391	0.00296155	0.00192196	0.0115704	0.421192	0.208683	0.0119264	2.62352e-05	0.000134217	0.000736166	0.000587478	0.0111597	0.157381	0.0123692	0.0120062	0.0290013	0.00798707	0.00139331	0.0029419	0.00190945	0.011406	0.280607	0.172448	0.0119098	2.61401e-05	0.000133676	0.00071677	0.000570584	0.00973216
1773	0.0126682	0.0289967	0.00792518	0.00139434	0.00287882	0.00195365	0.0112338	0.232713	0.157874	0.011945	2.65539e-05	0.000134984	0.000709289	0.000570515	0.00857029	0.0551847	0.0115336	0.0123506	0.0294292	0.00820209	0.00139489	0.00296353	0.00193403	0.0116116	0.427835	0.208586	0.0119541	2.66488e-05	0.000135299	0.000749325	0.000595836	0.0114128	0.156268	0.0123702	0.0120047	0.0290068	0.00802974	0.00139438	0.00295581	0.00192306	0.0115601	0.303723	0.175356	0.0119383	2.65522e-05	0.00013477	0.000731207	0.000578702	0.0100674
1774	0.0126851	0.0289848	0.00795898	0.00139542	0.00289774	0.00196639	0.0112923	0.236944	0.158147	0.0119736	2.69657e-05	0.000136009	0.000721156	0.000578003	0.00872736	0.0552981	0.0115483	0.0129255	0.0294322	0.00823412	0.00139591	0.00297052	0.00196573	0.0115941	0.412817	0.206275	0.0119838	2.70744e-05	0.000136274	0.000761201	0.000603968	0.0115789	0.150943	0.0123497	0.0120187	0.0289731	0.00805741	0.00139544	0.00296162	0.00193392	0.0116132	0.301442	0.173298	0.0119665	2.69638e-05	0.000135744	0.000741922	0.000586079	0.0101498
1775	0.012702	0.028973	0.00799272	0.0013965	0.00291662	0.00197911	0.0113507	0.241173	0.158419	0.0120022	2.73772e-05	0.000137017	0.000733014	0.000585492	0.0088842	0.0554108	0.0115629	0.0127233	0.0293237	0.0082734	0.00139686	0.00296732	0.0019545	0.0117758	0.452186	0.207382	0.0120107	2.748e-05	0.000137262	0.000775133	0.000612874	0.0118703	0.155719	0.0122808	0.0120622	0.0289235	0.00808001	0.00139653	0.00298504	0.00194596	0.0116638	0.301075	0.171292	0.0119953	2.73752e-05	0.000136794	0.000751035	0.000593207	0.0101209
1776	0.0127188	0.0289611	0.00802642	0.00139758	0.00293545	0.0019918	0.011409	0.245401	0.158692	0.0120307	2.77882e-05	0.000138012	0.000744857	0.000592989	0.00904074	0.0563075	0.0115775	0.0129132	0.0293297	0.00830042	0.00139803	0.00300412	0.00196621	0.0118084	0.45756	0.206933	0.0120399	2.78918e-05	0.000138338	0.000785853	0.000620232	0.0119594	0.155207	0.0123	0.0120612	0.0289412	0.00812032	0.00139761	0.00301348	0.0019575	0.0116535	0.307538	0.17336	0.0120236	2.77861e-05	0.000137857	0.000765201	0.000601152	0.0104376
1777	0.0127356	0.0289493	0.00806008	0.00139865	0.00295423	0.00200448	0.0114673	0.249626	0.158964	0.0120593	2.8199e-05	0.000139	0.000756679	0.00060051	0.00919691	0.056419	0.011592	0.0123298	0.0293144	0.00833702	0.00139933	0.00306789	0.00197301	0.0118711	0.470335	0.207629	0.0120686	2.82975e-05	0.000139347	0.000798316	0.000628554	0.012167	0.152822	0.0123143	0.0120481	0.0289076	0.00815363	0.00139869	0.00304026	0.00197014	0.0117822	0.315976	0.172813	0.012052	2.81968e-05	0.000138751	0.000777337	0.000608845	0.0106191
1778	0.0127524	0.0289374	0.00809371	0.00139973	0.00297296	0.00201714	0.0115257	0.253849	0.159236	0.0120878	2.86093e-05	0.000139985	0.000768472	0.000608057	0.00935266	0.0565297	0.0116065	0.0119577	0.0292986	0.00838019	0.00140073	0.00314947	0.00199351	0.0119325	0.481883	0.208544	0.0120988	2.87119e-05	0.000140306	0.000812189	0.000637707	0.012468	0.152629	0.0123032	0.0120902	0.0288985	0.00819296	0.00139976	0.00304746	0.00198389	0.0119343	0.339642	0.175048	0.0120809	2.86072e-05	0.000139798	0.00079033	0.000617098	0.010861
1779	0.0127691	0.0289256	0.00812732	0.0014008	0.00299164	0.00202978	0.011584	0.25807	0.159509	0.0121163	2.90193e-05	0.000140971	0.00078023	0.000615635	0.00950793	0.0566398	0.011621	0.012588	0.029308	0.00841453	0.00140161	0.00313279	0.00200072	0.0119888	0.48786	0.207388	0.0121271	2.91267e-05	0.000141248	0.000824176	0.000646367	0.0126218	0.152741	0.012351	0.0120944	0.0289088	0.00823481	0.00140084	0.00307847	0.00199321	0.011933	0.342011	0.17618	0.012109	2.90169e-05	0.000140755	0.000805103	0.000625389	0.0112224
1780	0.0127859	0.0289138	0.00816091	0.00140187	0.00301026	0.00204242	0.0116945	0.262381	0.159781	0.0121508	2.94289e-05	0.000141965	0.000791944	0.000623251	0.00966265	0.0567538	0.0116354	0.012618	0.0292083	0.00846121	0.00140247	0.00311278	0.00200312	0.012072	0.481824	0.206475	0.01216	2.95344e-05	0.000142042	0.000841815	0.000656064	0.0131804	0.152094	0.0122236	0.0121079	0.02886	0.00826343	0.00140191	0.00309715	0.00200582	0.0120732	0.34551	0.175037	0.0121433	2.94264e-05	0.000141712	0.000816273	0.000632892	0.0113399
1781	0.0128036	0.0289027	0.00819618	0.00140299	0.00303085	0.0020563	0.0117533	0.26344	0.160051	0.0121783	2.99922e-05	0.000143487	0.000805961	0.000633945	0.00985543	0.0578713	0.0116499	0.0123117	0.0291373	0.00850464	0.00140356	0.00313083	0.00200566	0.0122008	0.497619	0.206327	0.0121865	3.00936e-05	0.000143588	0.000858232	0.000669124	0.0135455	0.160919	0.0121689	0.012134	0.0288599	0.0083079	0.00140302	0.00311287	0.00201925	0.0121189	0.349012	0.176456	0.0121709	2.99896e-05	0.000143245	0.00083289	0.000644821	0.0117165
1782	0.0128213	0.0288917	0.0082314	0.0014041	0.0030514	0.00207015	0.0118155	0.264504	0.160321	0.0122066	3.05548e-05	0.000145007	0.000819934	0.000644627	0.0100477	0.0579929	0.0116643	0.0132465	0.0291981	0.00854907	0.00140472	0.00315523	0.00205708	0.0121964	0.480404	0.206354	0.0122177	3.06862e-05	0.000145103	0.000873814	0.000682043	0.0138621	0.15799	0.0122328	0.0121584	0.0288541	0.00834142	0.00140413	0.00312487	0.0020324	0.012129	0.337665	0.175208	0.0121991	3.05522e-05	0.000144707	0.000846367	0.00065586	0.0118808
1783	0.0128389	0.0288806	0.00826657	0.00140522	0.00307192	0.00208393	0.0118778	0.265568	0.16059	0.0122349	3.11169e-05	0.000146503	0.000833887	0.000655076	0.01024	0.0581158	0.0116786	0.0127994	0.0291727	0.00859459	0.0014058	0.00317252	0.00206315	0.0122671	0.485634	0.206632	0.0122443	3.12329e-05	0.000146646	0.000888226	0.000695528	0.0141027	0.159147	0.012249	0.0121847	0.0288443	0.00838151	0.00140521	0.00311274	0.00204943	0.0123239	0.36104	0.177155	0.0122275	3.11143e-05	0.000146293	0.000860987	0.000667295	0.0121286
1784	0.0128566	0.0288696	0.00830165	0.00140633	0.00309243	0.00209763	0.0119373	0.266625	0.16086	0.0122632	3.16784e-05	0.000147957	0.000847844	0.000665062	0.0104325	0.0582359	0.0116929	0.0129938	0.0291739	0.00863909	0.00140694	0.00319757	0.00210447	0.0124495	0.522661	0.208952	0.0122738	3.18116e-05	0.000148164	0.0009033	0.000707808	0.0143935	0.167968	0.0123128	0.0121857	0.0288677	0.00842941	0.00140634	0.0031397	0.00206519	0.0123972	0.379742	0.181127	0.012256	3.16758e-05	0.000147882	0.000879415	0.000678477	0.0126387
1785	0.0128742	0.0288586	0.00833664	0.00140745	0.00311294	0.00211123	0.0120017	0.267689	0.16113	0.0122915	3.22393e-05	0.000149456	0.000861986	0.00067435	0.0106257	0.0583575	0.0117072	0.0126239	0.0291626	0.00868036	0.00140788	0.00318529	0.0020966	0.012441	0.502292	0.208044	0.0122998	3.23602e-05	0.000149626	0.000918681	0.000719211	0.0146891	0.163992	0.0123368	0.012184	0.0288399	0.00845649	0.00140747	0.00317884	0.00207809	0.0124155	0.356334	0.177259	0.0122841	3.22365e-05	0.000149188	0.000890905	0.000687765	0.0126519
1786	0.0128917	0.0288475	0.0083715	0.00140856	0.00313348	0.00212471	0.0120656	0.268751	0.1614	0.0123198	3.27997e-05	0.000150758	0.000876035	0.000682702	0.0108201	0.0597478	0.0117214	0.0133752	0.0291652	0.0087304	0.00140903	0.00320987	0.00213827	0.0125323	0.514044	0.209857	0.0123308	3.29556e-05	0.000150945	0.000935928	0.000730609	0.0151191	0.171215	0.0123443	0.0122052	0.0288112	0.00847738	0.00140857	0.00319308	0.00209021	0.0123803	0.337266	0.174456	0.0123123	3.27968e-05	0.000150518	0.00090064	0.000695339	0.0125491
1787	0.0129093	0.0288365	0.00840622	0.00140967	0.00315405	0.00213804	0.0121277	0.269809	0.16167	0.012348	3.33596e-05	0.000151953	0.000890173	0.000689882	0.0110159	0.059868	0.0117356	0.0129376	0.0290817	0.00877534	0.00141022	0.00325133	0.00212467	0.012596	0.515957	0.210038	0.0123576	3.34931e-05	0.000152166	0.00095203	0.000740553	0.0154677	0.166568	0.0122484	0.0122232	0.028799	0.00853304	0.0014097	0.00323366	0.00210065	0.0125039	0.35769	0.178308	0.0123404	3.33563e-05	0.000151733	0.000921655	0.000704857	0.0132299
1788	0.0129268	0.0288255	0.00844077	0.00141078	0.00317468	0.00215121	0.0121895	0.270864	0.16194	0.0123763	3.39189e-05	0.000153018	0.000904429	0.000695663	0.0112136	0.0610189	0.0117498	0.013248	0.0290328	0.00880381	0.00141133	0.00327366	0.00210851	0.0126133	0.492836	0.206715	0.0123855	3.40466e-05	0.000153196	0.000965626	0.000746709	0.0156231	0.161629	0.0121666	0.0122714	0.028759	0.00855958	0.00141081	0.0032582	0.00210945	0.0126121	0.358818	0.177387	0.0123684	3.39154e-05	0.000152772	0.000936203	0.000709568	0.0134505
1789	0.0129443	0.0288145	0.00847515	0.00141189	0.00319538	0.0021642	0.0122499	0.271917	0.16221	0.0124045	3.44777e-05	0.000153933	0.00091883	0.000699831	0.0114136	0.0612461	0.0117639	0.0136051	0.0290754	0.00883461	0.0014124	0.00328887	0.00211712	0.0126263	0.466338	0.202826	0.0124137	3.46053e-05	0.000154094	0.000977808	0.000751434	0.0156701	0.161155	0.0122371	0.0123067	0.0287421	0.0085849	0.00141191	0.00327198	0.00212269	0.0125432	0.331045	0.173629	0.0123967	3.44741e-05	0.000153654	0.000945642	0.000713854	0.0133044
1790	0.0129618	0.0288036	0.00850932	0.001413	0.00321616	0.00217697	0.0123137	0.272973	0.16248	0.0124318	3.50359e-05	0.00015468	0.000933403	0.000702203	0.0116161	0.0614729	0.011778	0.0137254	0.0290753	0.0088672	0.00141339	0.00328576	0.00213413	0.0126766	0.464488	0.202142	0.0124405	3.51688e-05	0.000154968	0.000991295	0.000754046	0.0158117	0.158647	0.0122668	0.0123242	0.0287496	0.00862621	0.00141302	0.00329397	0.00213585	0.012647	0.344628	0.175839	0.012424	3.50321e-05	0.000154465	0.00096395	0.000716588	0.0137751
1791	0.0129804	0.0287932	0.00854578	0.00142172	0.00323943	0.00219093	0.0123822	0.271894	0.162748	0.0124553	3.57827e-05	0.000156534	0.000952171	0.00071465	0.0120155	0.0629397	0.011792	0.0145726	0.0290381	0.00891284	0.00142238	0.00336038	0.00217791	0.0127985	0.487227	0.205908	0.0124672	3.5934e-05	0.000156954	0.00101411	0.00076883	0.0166316	0.162387	0.0122056	0.0123605	0.0287395	0.00866857	0.00142175	0.00331991	0.00214853	0.0126805	0.348432	0.177788	0.0124475	3.57787e-05	0.000156451	0.000984216	0.000730343	0.0143449
1792	0.012999	0.0287829	0.00858199	0.00143043	0.00326276	0.00220472	0.0124388	0.270794	0.163017	0.0124833	3.65286e-05	0.000158188	0.000971128	0.000725064	0.0124173	0.0633567	0.011806	0.0141618	0.02902	0.00895513	0.00143118	0.00340323	0.00220787	0.0128905	0.493363	0.206837	0.0124948	3.66732e-05	0.000158635	0.00103468	0.000781374	0.0172818	0.164992	0.0122272	0.012399	0.0287373	0.00870831	0.00143046	0.00333405	0.0021677	0.0127415	0.343374	0.177948	0.012476	3.65248e-05	0.000157984	0.00100686	0.000741109	0.015078
1793	0.0130176	0.0287726	0.00861798	0.00143912	0.00328607	0.0022184	0.0125093	0.269719	0.163285	0.0125111	3.72733e-05	0.000159654	0.000990264	0.00073363	0.0128212	0.0635795	0.0118199	0.0145434	0.0290141	0.00899523	0.0014398	0.00341319	0.00221027	0.0129144	0.482238	0.207509	0.0125225	3.74205e-05	0.000160144	0.00105925	0.000790879	0.0182102	0.165215	0.0122355	0.0124341	0.0287256	0.00874162	0.00143916	0.00336964	0.00217959	0.0128169	0.342635	0.178012	0.0125038	3.72693e-05	0.000159501	0.00102526	0.00074978	0.0154907
1794	0.0130362	0.0287624	0.00865376	0.00144779	0.00330931	0.00223207	0.0125716	0.26863	0.163553	0.012539	3.8017e-05	0.000160944	0.00100957	0.000740553	0.0132269	0.063779	0.0118338	0.0146866	0.0290497	0.009024	0.00144851	0.00344311	0.00226538	0.0128543	0.444868	0.205821	0.012552	3.81978e-05	0.000161353	0.00108083	0.000796753	0.0189107	0.159908	0.0122712	0.0124429	0.028719	0.00877712	0.00144781	0.00338536	0.00219631	0.0128891	0.339635	0.178011	0.0125319	3.8013e-05	0.000160765	0.00104601	0.000756714	0.0160687
1795	0.0130547	0.0287521	0.00868935	0.00145642	0.00333239	0.0022458	0.0126382	0.267549	0.16382	0.0125669	3.87594e-05	0.000162072	0.00102903	0.000746037	0.0136339	0.0639969	0.0118477	0.0148489	0.0290004	0.00904694	0.00145694	0.0034235	0.00224713	0.0130129	0.463596	0.20634	0.0125781	3.89324e-05	0.000162583	0.00110191	0.000800081	0.0195807	0.162729	0.0122697	0.012525	0.0286989	0.00879047	0.00145645	0.00341025	0.00220966	0.0129337	0.333466	0.176696	0.0125603	3.87554e-05	0.000162012	0.00106209	0.000758888	0.0162658
1796	0.0130732	0.0287418	0.00872478	0.00146503	0.00335527	0.00225968	0.0126965	0.266454	0.164088	0.0125947	3.95004e-05	0.000163051	0.00104863	0.000750287	0.0140419	0.0647874	0.0118615	0.0155456	0.0290352	0.00905125	0.00146564	0.00346404	0.00227912	0.0130115	0.439286	0.203912	0.0126077	3.96873e-05	0.00016356	0.00112138	0.00079823	0.0200955	0.16165	0.012312	0.0125437	0.0287101	0.00884054	0.00146504	0.00341913	0.00222401	0.0130324	0.340443	0.178937	0.0125881	3.94964e-05	0.000162953	0.00108718	0.000764888	0.017177
1797	0.0130917	0.0287315	0.00876006	0.0014736	0.00337786	0.00227379	0.0127637	0.265377	0.164355	0.0126226	4.024e-05	0.000163895	0.00106835	0.000753497	0.0144506	0.0657071	0.0118752	0.0149138	0.0289882	0.00908936	0.00147443	0.0035345	0.00229546	0.0131392	0.449757	0.204858	0.0126356	4.04199e-05	0.000164453	0.00114334	0.000801875	0.0208173	0.165053	0.0122807	0.0125616	0.0287041	0.00887419	0.00147361	0.00343365	0.00223978	0.0131403	0.35012	0.180838	0.0126162	4.02361e-05	0.000163918	0.00111001	0.000767215	0.0179013
1798	0.0131102	0.0287212	0.00879522	0.00148213	0.00340009	0.00228823	0.0128312	0.264302	0.164621	0.0126504	4.09781e-05	0.000164616	0.0010882	0.000755849	0.0148597	0.0665446	0.011889	0.0147005	0.028994	0.00912353	0.00148334	0.00363551	0.00232417	0.0131837	0.434295	0.2035	0.0126654	4.11653e-05	0.000165165	0.00116471	0.000803977	0.0214589	0.166739	0.0122813	0.0125806	0.0286759	0.00889646	0.00148214	0.00345642	0.00225244	0.0131459	0.329842	0.177622	0.0126439	4.09741e-05	0.000164591	0.001125	0.000768515	0.0179599
1799	0.0131287	0.028711	0.00883026	0.00149062	0.00342192	0.00230307	0.0129022	0.263234	0.164887	0.0126782	4.17147e-05	0.000165224	0.00110814	0.000757505	0.0152688	0.067564	0.0119026	0.0154349	0.0289909	0.00914142	0.00149159	0.00360529	0.00234505	0.0131964	0.414629	0.20211	0.0126932	4.19207e-05	0.000165732	0.001186	0.000802136	0.0221017	0.162126	0.012288	0.012612	0.0286758	0.00895231	0.00149063	0.00347442	0.00226718	0.0131185	0.317101	0.17809	0.0126717	4.17105e-05	0.000165087	0.0011486	0.000773821	0.0187381
1800	0.0131471	0.0287007	0.00886554	0.00149907	0.00344327	0.00231837	0.0129681	0.26216	0.165153	0.012706	4.24495e-05	0.000166024	0.00112869	0.000763062	0.0157388	0.068429	0.0119163	0.0150477	0.0288947	0.00915704	0.00149982	0.00358114	0.0023508	0.0132384	0.401598	0.200207	0.0127193	4.26669e-05	0.000166495	0.00120989	0.000804499	0.023013	0.156663	0.0121627	0.0126085	0.0286378	0.00895988	0.00149909	0.0035099	0.00228333	0.0133317	0.341314	0.180549	0.0126996	4.24452e-05	0.000166136	0.0011734	0.000773216	0.0196476
1801	0.0131668	0.028691	0.00890278	0.00149424	0.00349315	0.00235007	0.013039	0.264867	0.165423	0.0127391	4.37323e-05	0.000167382	0.00115327	0.000770745	0.0162925	0.0688041	0.0119298	0.0143065	0.0288594	0.00921834	0.00149504	0.00364977	0.00235265	0.013361	0.417906	0.201518	0.0127509	4.39305e-05	0.000167902	0.00123733	0.000817585	0.0240307	0.157587	0.0121713	0.0126003	0.0286203	0.00900484	0.00149428	0.00358885	0.00231276	0.0133746	0.331799	0.178921	0.0127325	4.37276e-05	0.000167309	0.00119821	0.000782981	0.0203254
1802	0.0131866	0.0286812	0.00893991	0.00148939	0.00354253	0.00238218	0.013103	0.267561	0.165694	0.0127667	4.5012e-05	0.000168648	0.00117791	0.000777856	0.0168475	0.0711894	0.0119432	0.0153073	0.0290066	0.00926699	0.0014903	0.00372284	0.00243669	0.013243	0.369215	0.1971	0.0127821	4.52824e-05	0.000169125	0.00125921	0.000828398	0.0244894	0.163735	0.0123432	0.0126017	0.0286539	0.00905227	0.00148945	0.00365164	0.00234361	0.0132883	0.314009	0.177065	0.0127599	4.50069e-05	0.000168547	0.00121954	0.000793157	0.0206739
1803	0.0132063	0.0286715	0.00897689	0.00148453	0.00359146	0.00241462	0.013167	0.270254	0.165964	0.0127942	4.62887e-05	0.000169819	0.00120251	0.000784057	0.0173985	0.0714146	0.0119566	0.0148743	0.0290195	0.0093268	0.00148549	0.00379184	0.00243618	0.013333	0.381653	0.198849	0.0128083	4.65357e-05	0.000170297	0.00128605	0.000839239	0.0254581	0.169486	0.0124321	0.012626	0.0286518	0.00908368	0.00148459	0.00370655	0.00237342	0.0133423	0.316704	0.176977	0.0127874	4.62833e-05	0.000169775	0.00124242	0.000798754	0.0211515
1804	0.013226	0.0286618	0.00901379	0.00147967	0.00364002	0.00244732	0.0132377	0.272958	0.166233	0.0128217	4.75626e-05	0.00017097	0.00122711	0.000790149	0.0179561	0.0733889	0.0119699	0.0147308	0.0289735	0.00936565	0.0014807	0.00386487	0.00248119	0.0134787	0.406281	0.200639	0.0128366	4.78379e-05	0.000171544	0.001314	0.000845825	0.0265439	0.17406	0.0123956	0.0126254	0.0286379	0.00913008	0.00147975	0.00377728	0.00240596	0.0134357	0.337102	0.180454	0.0128149	4.75569e-05	0.000171088	0.00127535	0.000805618	0.022583
1805	0.0132456	0.0286521	0.00905054	0.0014748	0.00368826	0.00248018	0.0132999	0.275644	0.166503	0.0128491	4.88337e-05	0.000172058	0.00125155	0.00079519	0.0185059	0.0730731	0.0119833	0.0140104	0.0289844	0.00939971	0.00147555	0.00385391	0.00248182	0.0134259	0.382286	0.19881	0.0128606	4.90866e-05	0.000172618	0.00134106	0.000850522	0.0275466	0.172016	0.0124664	0.0125864	0.0286382	0.00916935	0.0014749	0.00385809	0.00243666	0.0135343	0.328688	0.17834	0.012842	4.88273e-05	0.000171934	0.00129884	0.000811539	0.0231494
1806	0.0132653	0.0286424	0.00908716	0.00146994	0.00373625	0.00251313	0.0133662	0.278335	0.166771	0.0128766	5.01021e-05	0.000173123	0.00127582	0.000799479	0.0190516	0.074331	0.0119965	0.0145253	0.029008	0.00938985	0.00147081	0.00393284	0.00256135	0.0134908	0.382041	0.197798	0.0128914	5.04459e-05	0.000173648	0.00137023	0.000844254	0.0287305	0.177028	0.012501	0.0125903	0.0286322	0.00918623	0.00147003	0.00390851	0.0024678	0.0135696	0.330433	0.178219	0.0128693	5.00954e-05	0.000173033	0.00132434	0.000811692	0.0238943
1807	0.0132849	0.0286327	0.00912373	0.00146508	0.00378405	0.00254608	0.0134333	0.281025	0.16704	0.012904	5.1368e-05	0.00017426	0.0013	0.000804138	0.0196091	0.0749584	0.0120098	0.0139539	0.0289976	0.00939124	0.00146595	0.00399276	0.00255841	0.0135403	0.375236	0.19558	0.012917	5.16713e-05	0.000174763	0.00139726	0.000841492	0.0297415	0.181509	0.0125373	0.0126493	0.0286405	0.00921473	0.00146517	0.00395171	0.00250253	0.0136153	0.327777	0.177341	0.0128973	5.13615e-05	0.000174176	0.0013456	0.000815278	0.0242515
1808	0.0133045	0.028623	0.00916015	0.00146023	0.00383172	0.00257896	0.0135023	0.283715	0.167309	0.0129314	5.26315e-05	0.000175402	0.00132387	0.000807862	0.0201588	0.0748193	0.0120229	0.0139597	0.0289872	0.00942756	0.00146109	0.00404461	0.00258636	0.0135725	0.370125	0.195208	0.0129442	5.29416e-05	0.000175903	0.00142356	0.000845236	0.0307476	0.181168	0.0125393	0.0126611	0.0286352	0.00925126	0.00146033	0.00401369	0.00253263	0.0136842	0.347313	0.180506	0.0129245	5.26244e-05	0.00017551	0.00137904	0.000817689	0.0258522
1809	0.013324	0.0286133	0.00919646	0.00145539	0.00387931	0.00261168	0.013572	0.286402	0.167577	0.0129588	5.38925e-05	0.000176595	0.00134743	0.00081106	0.0207071	0.0750847	0.0120361	0.0142797	0.0289802	0.00949473	0.00145629	0.00410644	0.00261605	0.0136382	0.393659	0.200631	0.0129721	5.4212e-05	0.000177227	0.00145148	0.000853476	0.0321662	0.183268	0.0125588	0.012718	0.0286145	0.0092897	0.00145549	0.00406337	0.00256736	0.0137443	0.338478	0.178692	0.0129523	5.38854e-05	0.00017662	0.00139617	0.000822552	0.0258714
1810	0.0133435	0.0286037	0.0092348	0.00145057	0.00392688	0.00264419	0.013641	0.289083	0.167846	0.0129855	5.5151e-05	0.00021758	0.00137086	0.000889017	0.021898	0.0766687	0.0120492	0.0145851	0.0289753	0.00958608	0.00145137	0.00413232	0.00264047	0.0137651	0.448023	0.210322	0.0129986	5.54848e-05	0.000218988	0.0014766	0.000950226	0.0349903	0.195915	0.0126159	0.0127687	0.0286121	0.00933884	0.00145067	0.00411168	0.00259702	0.0137624	0.341472	0.180024	0.0129791	5.51436e-05	0.000217708	0.00141883	0.000905211	0.0274944
1811	0.01338	0.0286264	0.00926991	0.00145065	0.00398689	0.00268917	0.0137286	0.2889	0.168241	0.0130095	5.81602e-05	0.00021969	0.00142427	0.0008935	0.0225921	0.0782153	0.0120778	0.0149642	0.0290588	0.00965669	0.00145175	0.00427977	0.00275659	0.01386	0.467508	0.216413	0.0130261	5.85793e-05	0.000221285	0.00153723	0.000961621	0.0365976	0.195931	0.0127296	0.0127986	0.0286473	0.00938821	0.00145077	0.0041937	0.00264569	0.0138897	0.347817	0.182034	0.0130034	5.81523e-05	0.000219719	0.00148014	0.000912076	0.0290454
1812	0.0134165	0.0286491	0.00930487	0.00145074	0.00404681	0.00273391	0.0138111	0.288705	0.168636	0.0130386	6.1161e-05	0.000221837	0.00147725	0.000897368	0.0232895	0.0793776	0.0121064	0.0146729	0.0290924	0.00971008	0.00145188	0.00436159	0.00279665	0.0139631	0.474664	0.218428	0.0130547	6.159e-05	0.000223485	0.00159757	0.000969499	0.0380866	0.199868	0.012801	0.0128235	0.0286808	0.00943688	0.00145086	0.00425563	0.00269046	0.0139468	0.353169	0.18408	0.0130325	6.11524e-05	0.000222016	0.00153914	0.000918838	0.0303391
1813	0.0134529	0.0286718	0.00933969	0.00145083	0.00410652	0.00277849	0.0138975	0.288515	0.169031	0.0130677	6.4153e-05	0.000224005	0.00152981	0.000900469	0.0239886	0.0798283	0.0121349	0.0146888	0.0291697	0.00974958	0.00145188	0.00440111	0.00281499	0.0139924	0.461593	0.219063	0.013083	6.46139e-05	0.000225684	0.00165551	0.000973051	0.0393928	0.199496	0.0129363	0.0128788	0.028713	0.00946567	0.00145094	0.00431552	0.00273247	0.0139552	0.336199	0.182226	0.0130616	6.41435e-05	0.000224246	0.00158188	0.000922178	0.0299724
1814	0.0134892	0.0286944	0.00937436	0.00145093	0.00416594	0.00282301	0.0139829	0.288322	0.169426	0.0130968	6.7136e-05	0.000226186	0.00158201	0.000902821	0.0246902	0.080608	0.0121632	0.0151546	0.0292367	0.00978468	0.00145202	0.00447792	0.00288768	0.0139339	0.428129	0.218281	0.0131139	6.77168e-05	0.000227794	0.00171524	0.000975083	0.0408391	0.190767	0.0129872	0.0129461	0.0287443	0.0095084	0.00145104	0.00437752	0.00277335	0.014163	0.349865	0.184145	0.0130909	6.71257e-05	0.000226389	0.00164345	0.000925349	0.0316482
1815	0.0135255	0.0287171	0.00940888	0.00145102	0.00422498	0.00286757	0.0140732	0.288136	0.16982	0.0131258	7.01094e-05	0.000228364	0.00163386	0.000904327	0.0253933	0.0816248	0.0121915	0.0149076	0.0291935	0.00982076	0.00145187	0.00447041	0.00288374	0.0141502	0.455082	0.219316	0.0131402	7.06753e-05	0.000230048	0.001777	0.000976907	0.0425324	0.202274	0.0129665	0.0129865	0.0287643	0.00954725	0.00145113	0.00443645	0.00281776	0.0142198	0.351237	0.185075	0.01312	7.00983e-05	0.000228733	0.00169797	0.000927995	0.0325833
1816	0.0135617	0.0287398	0.00944327	0.00145111	0.00428354	0.00291223	0.0141635	0.28795	0.170215	0.0131548	7.30729e-05	0.000230546	0.00168547	0.000905275	0.0261034	0.0842604	0.0122198	0.0153242	0.0292206	0.00985653	0.00145202	0.00455578	0.00294942	0.0142241	0.449375	0.219203	0.0131703	7.36922e-05	0.000232281	0.00182866	0.000978378	0.0432823	0.208402	0.0129776	0.0130268	0.0287859	0.00957503	0.00145121	0.00448343	0.00286265	0.014305	0.345061	0.184652	0.013149	7.30609e-05	0.000230728	0.00175521	0.000926936	0.0338559
1817	0.0135979	0.0287624	0.00947749	0.0014512	0.00434155	0.0029571	0.0142537	0.287764	0.170608	0.0131838	7.6026e-05	0.000232687	0.00173681	0.000905186	0.0268133	0.0851763	0.0122479	0.0148771	0.029233	0.00989161	0.00145229	0.00468083	0.0030362	0.014384	0.456698	0.218874	0.0132002	7.66992e-05	0.000234497	0.00188048	0.000978455	0.0440697	0.214001	0.0129894	0.0130285	0.0288015	0.00961365	0.00145129	0.00453755	0.00291082	0.0143714	0.340767	0.184411	0.013178	7.60137e-05	0.000232958	0.00180265	0.000928603	0.0341548
1818	0.013634	0.0287851	0.00951157	0.00145128	0.00439894	0.00300225	0.0143397	0.287572	0.171002	0.0132128	7.89682e-05	0.000234785	0.00178795	0.000904239	0.0275264	0.0854934	0.012276	0.0142714	0.0292714	0.00993266	0.00145266	0.00484908	0.00311583	0.0144126	0.447954	0.219792	0.0132304	7.96697e-05	0.000236659	0.00193833	0.00097779	0.0455719	0.214131	0.0130223	0.0129976	0.028818	0.00963792	0.00145138	0.00461591	0.00295572	0.0144405	0.336937	0.184125	0.0132067	7.89547e-05	0.000235049	0.00185668	0.000925143	0.035155
1819	0.0136701	0.0288077	0.0095454	0.00145135	0.0044556	0.00304776	0.0144302	0.287389	0.171395	0.0132418	8.18992e-05	0.000236741	0.00183875	0.000901136	0.028221	0.0880662	0.012304	0.015397	0.0292699	0.00995691	0.00145254	0.00484369	0.00317284	0.0145008	0.440151	0.218514	0.01326	8.27236e-05	0.000238578	0.00199495	0.000972181	0.0467941	0.215476	0.0129824	0.013078	0.028839	0.00967097	0.00145144	0.00465706	0.00300069	0.0144775	0.332013	0.184147	0.0132359	8.1885e-05	0.000237065	0.001907	0.000922008	0.0357587
1820	0.0137062	0.0288304	0.00957912	0.00145141	0.0045115	0.0030937	0.0145191	0.287204	0.171787	0.0132774	8.48183e-05	0.000238655	0.00188955	0.000897696	0.0289288	0.0892568	0.0123319	0.0152997	0.0292415	0.00999137	0.0014524	0.00483389	0.00320595	0.014551	0.435062	0.219033	0.0132948	8.57705e-05	0.000240549	0.00206215	0.000967538	0.0492744	0.217122	0.0129166	0.0131558	0.0288523	0.00970345	0.00145148	0.00467907	0.00304468	0.0146365	0.339594	0.185269	0.0132717	8.48041e-05	0.000239021	0.00196763	0.000917437	0.0374671
1821	0.0137463	0.0289573	0.00966611	0.00147614	0.00460894	0.00316725	0.0146261	0.288875	0.172313	0.0133985	9.30375e-05	0.000255483	0.00196197	0.000923074	0.0300314	0.0906428	0.012403	0.013674	0.0292941	0.0100705	0.00147712	0.00493271	0.0032971	0.0147676	0.439117	0.215121	0.0134134	9.40621e-05	0.000257551	0.00213399	0.00099574	0.0502972	0.22504	0.0129027	0.0132282	0.0289897	0.0097959	0.00147622	0.00478007	0.00313632	0.0147539	0.337394	0.185052	0.0133942	9.30253e-05	0.00025575	0.00204774	0.000944745	0.0393293
1822	0.0137863	0.0290841	0.00975281	0.0015008	0.00470545	0.00324118	0.0147183	0.29052	0.172837	0.0135202	0.000101221	0.00027217	0.00203419	0.000947296	0.031132	0.0927812	0.0124739	0.0150312	0.0294475	0.0101589	0.00150194	0.00508275	0.00345151	0.0148262	0.430883	0.21484	0.0135396	0.000102716	0.000274454	0.00221472	0.0010228	0.0524106	0.228437	0.0129408	0.0132294	0.029104	0.00988052	0.00150087	0.00487411	0.00320374	0.0149313	0.345784	0.185636	0.0135152	0.000101205	0.000272502	0.00212508	0.000969135	0.0409855
1823	0.0138263	0.029211	0.00983926	0.00152537	0.00480112	0.00331542	0.0148111	0.292165	0.173361	0.0136417	0.000109368	0.000288715	0.00210618	0.000970641	0.0322304	0.096598	0.0125447	0.0144011	0.0294932	0.010244	0.00152657	0.00520481	0.00350031	0.015	0.438832	0.213218	0.01366	0.000110966	0.00029126	0.00229328	0.00104937	0.0542351	0.236669	0.0128822	0.0132461	0.0292084	0.00996282	0.00152546	0.00499039	0.00327524	0.0149843	0.340149	0.184694	0.0136366	0.000109349	0.000289164	0.00219375	0.000993172	0.041746
1824	0.0138663	0.0293378	0.00992555	0.00154987	0.00489605	0.00338987	0.0149013	0.293806	0.173884	0.0137632	0.000117478	0.000305181	0.0021781	0.000994425	0.0333456	0.0995536	0.0126153	0.014199	0.0295753	0.0103295	0.0015512	0.00534849	0.00357406	0.0151989	0.45391	0.212822	0.0137822	0.000119347	0.000308026	0.00237197	0.001076	0.0561225	0.240574	0.0128799	0.0132585	0.0293238	0.0100576	0.00154997	0.00511742	0.00334531	0.0150999	0.347013	0.186088	0.0137578	0.000117455	0.00030562	0.00228434	0.0010189	0.0447277
1825	0.0139061	0.0294646	0.0100116	0.0015743	0.00499034	0.00346444	0.0150044	0.295467	0.174407	0.0138846	0.000125553	0.000321501	0.00224978	0.00101795	0.0344597	0.101777	0.0126859	0.0129276	0.0296799	0.0104155	0.00157539	0.0053631	0.00357255	0.0152019	0.428115	0.209969	0.0138994	0.000127406	0.000324343	0.0024591	0.0011026	0.0586995	0.240784	0.0129493	0.0132308	0.0294548	0.0101426	0.0015744	0.00522693	0.00341695	0.0152063	0.354666	0.187292	0.0138787	0.000125525	0.000322286	0.00236542	0.00104258	0.0467374
1826	0.0139459	0.0295913	0.0100976	0.00159865	0.00508405	0.00353907	0.0150983	0.297111	0.174929	0.014006	0.000133592	0.000337716	0.00232129	0.00104217	0.0355852	0.103533	0.0127563	0.0136109	0.0297795	0.0105056	0.00159991	0.00551407	0.00373314	0.0153597	0.437691	0.210333	0.014025	0.000136234	0.000340926	0.0025512	0.00113016	0.0620738	0.24534	0.0129138	0.0132417	0.0295651	0.0102248	0.00159877	0.00535289	0.00348914	0.0153674	0.35085	0.185895	0.0139998	0.000133559	0.00033836	0.00242709	0.00106767	0.0470002
1827	0.0139855	0.0297181	0.0101833	0.00162293	0.00517728	0.00361366	0.0152058	0.298776	0.17545	0.0141273	0.000141597	0.000353732	0.00239238	0.00106591	0.0366952	0.107277	0.0128266	0.0127711	0.0298745	0.0105874	0.00162427	0.00564191	0.00375032	0.0154388	0.423536	0.207556	0.0141445	0.000144238	0.000357027	0.00262739	0.0011567	0.0635064	0.248291	0.012936	0.0132236	0.0296792	0.0103135	0.00162306	0.0054714	0.00355723	0.0153257	0.342034	0.185947	0.0141206	0.000141559	0.00035437	0.0025161	0.00109264	0.0497714
1828	0.0140251	0.0298447	0.0102689	0.00164714	0.0052701	0.00368815	0.0152976	0.300413	0.175971	0.0142485	0.000149569	0.000369595	0.00246317	0.00109024	0.037805	0.10828	0.0128968	0.0124061	0.0300028	0.0106721	0.00164851	0.00575076	0.00381297	0.0154724	0.410146	0.206043	0.0142652	0.000152425	0.000373025	0.00270472	0.00118401	0.0652337	0.250859	0.0130027	0.0133098	0.0298202	0.0104037	0.00164727	0.00555226	0.00363303	0.0154665	0.362697	0.188985	0.0142423	0.00014953	0.00037114	0.00260044	0.00111821	0.0522252
1829	0.0140646	0.0299714	0.0103543	0.00167128	0.00536257	0.00376246	0.0153974	0.302061	0.176492	0.0143697	0.000157509	0.000384045	0.00253374	0.00111346	0.0389038	0.108778	0.0129669	0.0122104	0.0301365	0.01079	0.00167266	0.0058494	0.00387316	0.0156131	0.465158	0.217495	0.0143858	0.000160486	0.000388317	0.00282025	0.00121304	0.0718538	0.261913	0.0131551	0.0132916	0.0299511	0.0104962	0.0016714	0.00565164	0.00370127	0.0156067	0.374265	0.191507	0.0143627	0.000157462	0.000385592	0.00268166	0.00114285	0.0546724
1830	0.014104	0.030098	0.0104401	0.00169535	0.00545475	0.00383654	0.015493	0.303698	0.177012	0.0144843	0.00016542	0.000406478	0.00260459	0.00115395	0.0401519	0.118627	0.0130369	0.0122195	0.0301996	0.0108798	0.00169664	0.00590549	0.00394503	0.015682	0.471379	0.219131	0.0145	0.000168742	0.000411383	0.00290897	0.0012602	0.0754516	0.270571	0.0131053	0.0133067	0.0300497	0.0105846	0.00169548	0.0057675	0.00377071	0.0156473	0.375786	0.192453	0.0144769	0.000165364	0.000408238	0.00276532	0.00118556	0.0573629
1831	0.0141679	0.0302337	0.0105194	0.00172548	0.00553987	0.00390979	0.0157731	0.303961	0.177915	0.0146083	0.00018217	0.000434558	0.00270702	0.00120483	0.0416669	0.118297	0.013112	0.0129721	0.0303585	0.010965	0.00172708	0.00609709	0.00410461	0.0160489	0.48589	0.221263	0.0146279	0.000186646	0.000440254	0.00303001	0.00132005	0.0789964	0.276575	0.0131913	0.0133638	0.0301873	0.0106614	0.0017256	0.00583587	0.00384216	0.0160064	0.376861	0.19289	0.0146008	0.000182103	0.000436243	0.00287414	0.00123798	0.0595598
1832	0.0142318	0.0303694	0.0105983	0.00175551	0.00562474	0.00398273	0.01604	0.3042	0.178816	0.0147323	0.000198849	0.000450407	0.00281016	0.00123947	0.0431221	0.119122	0.0131869	0.0123242	0.0304211	0.0110442	0.00175723	0.00622557	0.00414173	0.0164563	0.505271	0.222429	0.0147508	0.000203734	0.000456692	0.00315476	0.00136001	0.0827166	0.275321	0.0131641	0.013413	0.0303111	0.0107421	0.00175563	0.00591919	0.00391278	0.0162161	0.381276	0.194941	0.0147246	0.00019877	0.000453008	0.00299901	0.00127426	0.0630288
1833	0.0142955	0.030505	0.0106768	0.00178545	0.00570933	0.00405536	0.0163096	0.304443	0.179717	0.0148561	0.000215457	0.000467297	0.00291211	0.00127278	0.0445305	0.120689	0.0132616	0.0119682	0.0304779	0.0111178	0.00178714	0.00629826	0.00419756	0.0167418	0.502472	0.222135	0.014874	0.000221199	0.00047396	0.0032811	0.00139742	0.0864309	0.264315	0.0130851	0.0134268	0.0304071	0.0108125	0.00178557	0.00601433	0.00398192	0.0166128	0.375995	0.193511	0.014848	0.000215362	0.000469346	0.00308983	0.00130793	0.0633299
1834	0.0143591	0.0306406	0.0107545	0.00181529	0.00579363	0.0041277	0.0165892	0.304703	0.180617	0.0149799	0.000231997	0.000483604	0.0030119	0.00129644	0.0457687	0.12504	0.0133362	0.0123018	0.0306338	0.0111886	0.00181698	0.00636753	0.00432912	0.0169189	0.476238	0.220772	0.0149998	0.00023977	0.000490269	0.00339716	0.00142209	0.088837	0.264801	0.0131454	0.0134344	0.0305407	0.0108803	0.00181543	0.0061219	0.00404949	0.0168779	0.369353	0.192956	0.0149713	0.000231883	0.000486047	0.0031718	0.00133063	0.0626378
1835	0.0144227	0.0307762	0.0108327	0.00184504	0.00587763	0.00419975	0.0168693	0.304962	0.181516	0.0151036	0.000248467	0.000500706	0.00311334	0.00133147	0.0472787	0.128767	0.0134105	0.0116059	0.0306656	0.0112614	0.00184646	0.00635776	0.00431925	0.0174571	0.505953	0.221008	0.01512	0.000256608	0.000507997	0.00351257	0.00146201	0.0918517	0.278645	0.0131036	0.0135183	0.0306624	0.0109685	0.00184516	0.00617899	0.00412423	0.0173404	0.379944	0.194888	0.0150952	0.000248346	0.000502491	0.00331832	0.00136856	0.0685757
1836	0.0144861	0.0309116	0.0109101	0.00187469	0.00596131	0.00427153	0.017148	0.30522	0.182414	0.0152271	0.000264866	0.000517438	0.00321275	0.00135704	0.0486535	0.138515	0.0134847	0.0124865	0.0306903	0.011354	0.00187629	0.00649859	0.00446483	0.0178141	0.502028	0.223642	0.0152462	0.000274504	0.000522606	0.00371467	0.0014943	0.102699	0.289145	0.0129245	0.0135668	0.0307566	0.0110565	0.0018748	0.00625271	0.00419031	0.0176838	0.388625	0.198534	0.0152184	0.000264724	0.000519612	0.00346938	0.00139762	0.0746852
1837	0.0145496	0.0310471	0.0109871	0.00190424	0.00604466	0.00434305	0.0174281	0.30548	0.183311	0.0153506	0.000281194	0.000534372	0.00331157	0.00138093	0.0500675	0.140102	0.0135587	0.0121078	0.0308449	0.0114142	0.00190618	0.00670318	0.00452828	0.0181456	0.51702	0.223027	0.0153701	0.000291207	0.000542711	0.00373981	0.00151785	0.0976131	0.271723	0.0130319	0.0136327	0.0308942	0.0111135	0.00190434	0.00632148	0.00426115	0.0177582	0.365594	0.195057	0.0153418	0.000281041	0.000536772	0.00351248	0.00141865	0.0707613
1838	0.0146129	0.0311824	0.0110629	0.0019337	0.00612767	0.00441432	0.0176978	0.305723	0.184207	0.015474	0.000297451	0.000550827	0.00340746	0.00139007	0.0512633	0.143237	0.0136324	0.0113734	0.0309971	0.0114912	0.00193618	0.00697759	0.00461144	0.018403	0.510912	0.223459	0.0154951	0.000308416	0.000559751	0.00384027	0.00152706	0.0990133	0.276283	0.0131173	0.0136281	0.0310316	0.011199	0.00193381	0.00642742	0.00432956	0.0179635	0.366001	0.19686	0.0154647	0.000297272	0.000553362	0.00364642	0.00142995	0.0753409
1839	0.0146763	0.0313178	0.0111388	0.00196306	0.00621032	0.00448534	0.0179721	0.305975	0.185102	0.0155973	0.000313636	0.000568045	0.00350392	0.0014034	0.0526533	0.145741	0.0137059	0.0118247	0.0311529	0.0115651	0.00196515	0.00691305	0.00468705	0.0186238	0.498445	0.223097	0.0156172	0.000326062	0.000576738	0.00396694	0.00154075	0.102975	0.283375	0.0132393	0.0136417	0.0311575	0.0112753	0.00196317	0.0065181	0.00439388	0.0184633	0.370445	0.197166	0.0155872	0.000313422	0.000569356	0.00375365	0.00144334	0.077834
1840	0.0147396	0.0314531	0.0112139	0.00199232	0.00629261	0.00455612	0.0182485	0.306231	0.185996	0.0157282	0.000329754	0.000585428	0.00359884	0.00140929	0.0540101	0.15108	0.013779	0.0110586	0.0312691	0.0116477	0.00199421	0.00691276	0.00484299	0.0188108	0.483652	0.22423	0.015748	0.000346284	0.000593883	0.00412637	0.0015469	0.110755	0.287722	0.0132669	0.0135871	0.0312831	0.0113481	0.00199247	0.00667118	0.00445347	0.0187751	0.37678	0.198907	0.0157171	0.000329496	0.000587813	0.00385411	0.00144809	0.0797555
1841	0.0148116	0.0315886	0.0112972	0.00202757	0.00637764	0.00464599	0.0183831	0.306335	0.186945	0.0158515	0.000377208	0.000573426	0.00374079	0.00135054	0.0551389	0.155222	0.0138536	0.0101135	0.0313619	0.0117307	0.00202958	0.00704011	0.00483469	0.0190046	0.482858	0.22402	0.0158688	0.000396159	0.000581249	0.00430836	0.00147531	0.113783	0.298666	0.0132953	0.013679	0.0314131	0.0114424	0.00202769	0.00670523	0.0045362	0.0188611	0.370562	0.200061	0.0158404	0.000376884	0.000574605	0.00405536	0.00138812	0.0853416
1842	0.0148835	0.0317241	0.0113801	0.00206269	0.00646229	0.00473551	0.0185263	0.306453	0.187894	0.0159758	0.000424421	0.000561787	0.00388189	0.00129163	0.056348	0.152638	0.0139278	0.011142	0.0315295	0.0118219	0.00206483	0.00715211	0.00503821	0.0191271	0.480711	0.225994	0.0159968	0.000451711	0.000568993	0.00449955	0.00140565	0.117988	0.296111	0.0133816	0.0137342	0.0315601	0.0115165	0.00206283	0.00682369	0.00462916	0.0188993	0.369982	0.200769	0.0159646	0.00042402	0.00056464	0.00417036	0.00132426	0.0833718
1843	0.0149554	0.0318595	0.0114644	0.00209768	0.00654658	0.00482464	0.0186656	0.306565	0.188841	0.0160999	0.000471401	0.000579052	0.00402206	0.00128748	0.0580456	0.157316	0.0140019	0.0113811	0.0315659	0.0119039	0.00209997	0.00727814	0.00517005	0.0193418	0.487317	0.226405	0.0161221	0.000505382	0.000586792	0.00469847	0.00139928	0.12432	0.281115	0.0132356	0.0138192	0.0316508	0.0116126	0.00209781	0.0068848	0.00471213	0.0190958	0.370959	0.202322	0.0160888	0.000470923	0.000580756	0.00439492	0.00132157	0.0921121
1844	0.0150271	0.0319949	0.011549	0.00213253	0.00663055	0.00491338	0.0188009	0.306671	0.189787	0.0162239	0.000518159	0.00059646	0.00416261	0.00129246	0.0599033	0.163266	0.0140758	0.0110025	0.0315868	0.0119857	0.00213508	0.00744412	0.00524388	0.0196616	0.50707	0.227775	0.0162463	0.000557859	0.000605016	0.00489975	0.001403	0.13149	0.273215	0.0130947	0.0138824	0.0317465	0.0116889	0.00213266	0.00695998	0.00479625	0.0192418	0.373272	0.203011	0.0162126	0.00051758	0.000599075	0.00454505	0.00132479	0.0945871
1845	0.0150987	0.0321303	0.011634	0.00216726	0.00671423	0.0050017	0.0189394	0.306782	0.190732	0.0163478	0.000564707	0.000613516	0.00430307	0.00130546	0.0618309	0.172388	0.0141498	0.00990826	0.0317198	0.0120655	0.00216939	0.00738831	0.00517215	0.0196065	0.482669	0.226945	0.0163649	0.000606197	0.00062244	0.00506492	0.00141544	0.135843	0.272904	0.0132024	0.0139528	0.0318951	0.0117601	0.00216738	0.00704315	0.00488189	0.0192552	0.356952	0.201313	0.0163365	0.000564036	0.000615763	0.00463679	0.00133557	0.0924287
1846	0.0151698	0.0322656	0.0117189	0.00220185	0.00679764	0.0050896	0.0190904	0.306913	0.191676	0.0164717	0.000611058	0.000630109	0.00444305	0.00132117	0.0636332	0.177691	0.0142235	0.0111723	0.0318222	0.0121528	0.00220421	0.00752636	0.00546515	0.0198502	0.490301	0.228168	0.0164948	0.00067166	0.00063903	0.00528557	0.00143295	0.143677	0.260515	0.0131383	0.0139748	0.0319954	0.0118499	0.00220196	0.0071204	0.00495596	0.0194642	0.36509	0.203045	0.0164597	0.000610244	0.000633105	0.0048183	0.00135303	0.0974083
1847	0.0152406	0.0324008	0.0118048	0.0022363	0.00688081	0.00517706	0.0192174	0.307006	0.192618	0.0165954	0.000657221	0.000645707	0.00458405	0.00135617	0.0656273	0.189782	0.0142972	0.0107547	0.0318711	0.0122376	0.00223865	0.00760753	0.00543539	0.0200417	0.494909	0.229153	0.016615	0.000715559	0.000654726	0.00551425	0.00147169	0.153327	0.26554	0.0130814	0.0140647	0.0321034	0.0119446	0.00223644	0.00724085	0.00503393	0.0195855	0.362665	0.204622	0.0165828	0.000656184	0.000647268	0.00505997	0.00139019	0.107915
1848	0.0153108	0.032536	0.0118909	0.00227062	0.00696378	0.00526406	0.0193557	0.307115	0.19356	0.0167189	0.000703202	0.000659494	0.00472376	0.00139694	0.0674248	0.188432	0.0143712	0.0104524	0.0319861	0.0123384	0.00227297	0.00768478	0.00550039	0.020186	0.489893	0.22989	0.016738	0.0007698	0.000667485	0.00575803	0.00152231	0.162669	0.26056	0.0131275	0.0140763	0.0322329	0.0120279	0.00227078	0.00736877	0.0051139	0.0197237	0.361229	0.204982	0.0167059	0.000701996	0.000661485	0.00520115	0.00143248	0.109401
1849	0.0153805	0.0326711	0.0119776	0.0023048	0.00704656	0.00535059	0.0194885	0.307215	0.194501	0.0168423	0.000749008	0.000671487	0.00486326	0.00145024	0.0691171	0.192937	0.0144452	0.00912396	0.0320821	0.0124392	0.00230727	0.00780192	0.00552496	0.0203514	0.493211	0.231914	0.01686	0.000823703	0.000679645	0.00601232	0.00158652	0.173715	0.260334	0.013154	0.0140506	0.0323508	0.0121099	0.00230499	0.00750839	0.00519774	0.0200042	0.358747	0.204355	0.0168289	0.000747661	0.000672604	0.00531719	0.00148755	0.109015
1850	0.0154517	0.0328012	0.0120685	0.00233107	0.00713009	0.00543224	0.0195848	0.30723	0.19544	0.016968	0.000792079	0.000692033	0.00500564	0.00154212	0.070961	0.202434	0.0145057	0.00881573	0.0322937	0.0125129	0.00233349	0.00786139	0.00558727	0.0203482	0.489375	0.230743	0.0169859	0.000880781	0.000703826	0.0060174	0.00168983	0.164718	0.251465	0.01337	0.0140888	0.0324834	0.0122123	0.00233128	0.00758884	0.00527762	0.0201479	0.380748	0.208463	0.0169547	0.000790651	0.000695661	0.0055519	0.00158546	0.118373
1851	0.0156164	0.0330792	0.0121398	0.00236249	0.00724993	0.00540876	0.0198365	0.305553	0.196466	0.0171763	0.000885112	0.000709774	0.00493884	0.00171771	0.0742727	0.203621	0.0145565	0.0103738	0.0326176	0.0125923	0.00236553	0.00818484	0.00541067	0.0207161	0.499386	0.234275	0.0171977	0.000990934	0.000722508	0.00590005	0.00189999	0.174996	0.261236	0.0134952	0.0142507	0.0327882	0.0122684	0.00236273	0.00780387	0.00519125	0.020046	0.352779	0.206348	0.0171609	0.00088298	0.000713366	0.00535581	0.00176731	0.115374
1852	0.0157851	0.0333631	0.0122198	0.00239404	0.00737378	0.00551275	0.0200963	0.303898	0.197789	0.017388	0.000977929	0.000735982	0.00501537	0.00188292	0.0769683	0.208775	0.0146748	0.0100744	0.0329013	0.0126711	0.0023973	0.0083875	0.00548714	0.0210087	0.498699	0.236622	0.0174093	0.00109903	0.00075001	0.00599104	0.00209711	0.183479	0.264795	0.0136281	0.0143281	0.0330661	0.0123387	0.00239431	0.00799201	0.00527992	0.0205218	0.35019	0.205946	0.017372	0.000975302	0.000739195	0.00535032	0.00193933	0.11225
1853	0.0159614	0.0336516	0.0123279	0.00242702	0.00749933	0.00561872	0.0203591	0.302265	0.199121	0.0176026	0.00107047	0.000770095	0.00520346	0.00207836	0.0800983	0.214307	0.0147864	0.00928065	0.0332197	0.012776	0.00243014	0.00846963	0.00554116	0.0211924	0.489815	0.239309	0.0176224	0.00121713	0.000785588	0.00618243	0.00233057	0.18932	0.263635	0.0138279	0.0143739	0.0333589	0.0124574	0.00242731	0.00815563	0.00536391	0.0204297	0.341774	0.209151	0.0175852	0.00106717	0.000773738	0.00564932	0.00214808	0.126456
1854	0.0161411	0.033942	0.0124375	0.00246028	0.00762654	0.00572499	0.0206248	0.300656	0.200462	0.0178199	0.00116267	0.00080401	0.0053983	0.00228276	0.0832195	0.233232	0.014899	0.00937298	0.0335153	0.0128944	0.00246347	0.00861193	0.00571583	0.021252	0.472553	0.242559	0.0178425	0.00136021	0.000820485	0.00648832	0.0025831	0.205363	0.255646	0.0138994	0.014536	0.0336269	0.0125649	0.00246058	0.00830655	0.00546327	0.0207771	0.335136	0.209378	0.0178025	0.0011589	0.000805612	0.00586092	0.00236392	0.131978
1855	0.0163243	0.0342343	0.0125101	0.00249384	0.0077548	0.00583121	0.0209097	0.299086	0.201801	0.0180401	0.0012545	0.000839695	0.005606	0.00252312	0.0870837	0.234076	0.0150124	0.00890457	0.0337068	0.0129552	0.00249673	0.00865296	0.00566453	0.0218259	0.492042	0.24417	0.0180596	0.00146929	0.000858709	0.00674622	0.00287836	0.217213	0.258522	0.0138844	0.0146235	0.0338875	0.0126395	0.00249416	0.00848786	0.00554903	0.0211572	0.340212	0.211688	0.0180217	0.00124996	0.000841863	0.0061516	0.00262071	0.144908
1856	0.0165114	0.0345288	0.0127317	0.00253515	0.00793665	0.00596637	0.0211752	0.297522	0.20315	0.0182643	0.00135807	0.000869927	0.00581952	0.00272158	0.0905204	0.240324	0.0150681	0.00978543	0.0341133	0.0131835	0.00253805	0.00883777	0.00596505	0.0218674	0.472473	0.246542	0.0182867	0.00162857	0.000888993	0.00695816	0.00312252	0.22181	0.260584	0.0141283	0.0147719	0.0342154	0.0128597	0.00253544	0.00861996	0.0056923	0.0212568	0.329458	0.212168	0.0182458	0.00135301	0.000872019	0.00629843	0.00283287	0.142418
1857	0.0167022	0.0348253	0.0129564	0.00256413	0.00801027	0.00607696	0.0214599	0.295998	0.204508	0.0184914	0.00146107	0.000900824	0.00603951	0.00291295	0.0937685	0.239354	0.0151861	0.0087362	0.0343839	0.0134197	0.00256757	0.00908775	0.00606939	0.0223272	0.485555	0.250293	0.0185128	0.00173461	0.000922958	0.00722139	0.00336319	0.231506	0.268632	0.0142448	0.0148436	0.0344901	0.0130887	0.00256445	0.00874242	0.00578967	0.0218004	0.341763	0.215333	0.0184717	0.00145491	0.000904879	0.00657377	0.00303733	0.151662
1858	0.0168967	0.0351241	0.0131019	0.00259362	0.00808625	0.0061805	0.021771	0.294523	0.206096	0.0187216	0.00156346	0.000933119	0.00626824	0.00309884	0.0969321	0.238385	0.0154416	0.00879332	0.0346958	0.0135675	0.00259788	0.00942437	0.00622877	0.0227518	0.486341	0.252744	0.0187458	0.001858	0.000956778	0.00748629	0.00359507	0.238886	0.257889	0.0144944	0.0150046	0.0348003	0.0132327	0.00259396	0.00884742	0.00588439	0.0218869	0.327964	0.215791	0.0187016	0.00155651	0.000936576	0.0068047	0.00323593	0.154926
1859	0.017159	0.0354247	0.013253	0.00261741	0.00818455	0.00628369	0.0220625	0.292986	0.207615	0.0189549	0.00166517	0.000969338	0.00651598	0.00332949	0.101517	0.244993	0.0156179	0.00966444	0.0350499	0.0137019	0.00262096	0.00929294	0.00628676	0.0228748	0.45745	0.249656	0.0189775	0.00200227	0.000993498	0.00763911	0.00387926	0.236498	0.253015	0.0147527	0.0152516	0.035094	0.0133795	0.0026177	0.00887634	0.00597973	0.0223423	0.327587	0.216153	0.0189346	0.00165741	0.000972915	0.00701663	0.00348345	0.157098
1860	0.0174359	0.0357272	0.0134039	0.00264117	0.00828484	0.00640237	0.0223666	0.291478	0.209022	0.0192033	0.00173106	0.0010096	0.00677112	0.00353724	0.105567	0.254823	0.0157925	0.0101053	0.0353995	0.01384	0.00264431	0.00925577	0.00648559	0.0230259	0.43287	0.247737	0.0192267	0.00213098	0.00103394	0.00787068	0.00413173	0.238542	0.261931	0.0149852	0.0154436	0.0354031	0.0135261	0.00264148	0.00900592	0.00609514	0.0227775	0.327065	0.217101	0.0191826	0.00172279	0.00101295	0.00725708	0.00370195	0.16002
1861	0.0177207	0.0360378	0.0135387	0.00266798	0.00838377	0.00653161	0.0226558	0.29077	0.210274	0.0194373	0.00180696	0.00100927	0.00654173	0.00363236	0.106478	0.262713	0.015971	0.00954222	0.0356503	0.0139941	0.0026713	0.00942178	0.00653597	0.023494	0.453564	0.253727	0.0194584	0.0021829	0.00103482	0.00765756	0.00426197	0.252733	0.270748	0.0151058	0.015711	0.0357183	0.013673	0.00266828	0.00909258	0.00623388	0.0227738	0.321696	0.219676	0.0194168	0.00179828	0.00101267	0.00707565	0.00381411	0.170647
1862	0.0180116	0.0363505	0.0136772	0.00269544	0.00848419	0.00666266	0.0229313	0.290052	0.211634	0.0196762	0.00186666	0.00102903	0.00662964	0.00377373	0.109237	0.264261	0.0161515	0.0114413	0.0360541	0.0141341	0.00269873	0.00949803	0.00684304	0.0234919	0.429237	0.253469	0.019702	0.00231585	0.00105306	0.00772419	0.00444271	0.255208	0.266371	0.0153763	0.0159994	0.0360212	0.0138204	0.00269571	0.0091474	0.00634452	0.023051	0.322552	0.221722	0.0196553	0.00185728	0.00103135	0.00726129	0.00397456	0.18517
1863	0.018312	0.0366653	0.0141788	0.00272215	0.00858541	0.00679711	0.0232127	0.289345	0.213006	0.0199182	0.00194946	0.00105096	0.00674567	0.00401023	0.115438	0.27223	0.0163342	0.0134973	0.0364457	0.0146708	0.00272548	0.00960966	0.00704194	0.0237018	0.420344	0.2549	0.0199458	0.00241083	0.0010753	0.00782157	0.0047665	0.270919	0.280187	0.0156794	0.0164769	0.0363809	0.014325	0.00272234	0.00911236	0.00648876	0.023374	0.32577	0.223641	0.0198985	0.00193998	0.00105726	0.00724776	0.00423208	0.182456
1864	0.0186245	0.0369821	0.014291	0.00274903	0.00868847	0.00693005	0.0234961	0.288645	0.214339	0.0201633	0.00203315	0.00107088	0.00685049	0.00418752	0.120038	0.282364	0.0164531	0.0136857	0.0367267	0.014793	0.00275257	0.00978961	0.00712074	0.0240857	0.424853	0.256943	0.0201903	0.0024792	0.00109667	0.00798237	0.00501731	0.289947	0.282991	0.0157413	0.0167648	0.0366799	0.0144471	0.0027492	0.00918393	0.00662003	0.023462	0.312072	0.223558	0.0201436	0.00202315	0.00107128	0.00748373	0.00443661	0.206353
1865	0.0189584	0.0373009	0.0143777	0.00277509	0.00879281	0.0070722	0.0237713	0.288077	0.215678	0.0204116	0.00213927	0.00109244	0.00694519	0.00430062	0.122448	0.291701	0.016587	0.0136574	0.0371763	0.0148857	0.0027778	0.00962327	0.00705521	0.0237575	0.392224	0.258405	0.0204337	0.0026117	0.00111826	0.00807472	0.00516522	0.294915	0.285131	0.01615	0.0170934	0.0370387	0.0145361	0.00277522	0.0092211	0.00673887	0.0234393	0.309092	0.226226	0.0203915	0.00212845	0.0010948	0.00759088	0.00455822	0.211649
1866	0.0193002	0.0376238	0.0144687	0.00280196	0.00889928	0.00722211	0.0243451	0.287922	0.217072	0.0206624	0.00224685	0.00125712	0.00800013	0.00453299	0.123844	0.295132	0.0166494	0.0152089	0.0375937	0.0149722	0.00280514	0.0098674	0.00745681	0.024201	0.380437	0.259044	0.0206921	0.00286644	0.00128917	0.00956456	0.00546103	0.302829	0.289241	0.0163223	0.017442	0.0373771	0.0146344	0.00280208	0.00930763	0.00687609	0.0238961	0.305617	0.227646	0.0206425	0.00223543	0.00125812	0.00892145	0.00482575	0.220284
1867	0.0197583	0.041534	0.014589	0.00283837	0.00900817	0.00735824	0.0248441	0.288016	0.224086	0.0209165	0.00233287	0.00132544	0.00732088	0.00504355	0.133287	0.29995	0.0168397	0.0148229	0.0414832	0.015089	0.00284151	0.0099681	0.00742761	0.024602	0.371499	0.266579	0.0209432	0.00292486	0.00135971	0.00866275	0.00616483	0.342314	0.286819	0.0165073	0.0177514	0.0412486	0.0147425	0.00283852	0.00947716	0.00698185	0.0242836	0.307077	0.235298	0.0208953	0.0023198	0.00133376	0.00797805	0.00537893	0.229267
1868	0.0201161	0.041982	0.0146981	0.00286609	0.00910465	0.007482	0.0252966	0.287615	0.225568	0.0211739	0.00236309	0.00140859	0.00721174	0.00547859	0.139922	0.300798	0.016998	0.01416	0.0419588	0.0151871	0.00286926	0.0100758	0.00752196	0.025014	0.36253	0.265889	0.0212	0.00296307	0.0014457	0.00844072	0.00675468	0.357333	0.29271	0.0167209	0.0180015	0.0416733	0.0148584	0.00286623	0.00956575	0.00710311	0.0248591	0.303092	0.235609	0.0211522	0.0023497	0.00141087	0.00791951	0.00588187	0.255786
1869	0.020482	0.0422967	0.0150127	0.00289318	0.00920153	0.00761358	0.0258181	0.287286	0.227069	0.0214346	0.0024824	0.00151091	0.00723275	0.00596774	0.147361	0.306291	0.0171657	0.0133689	0.0422529	0.0155065	0.00289629	0.0101496	0.00756809	0.0256217	0.364519	0.267337	0.0214605	0.00317597	0.00155648	0.008357	0.00743157	0.37211	0.291448	0.0168654	0.0183469	0.0420123	0.0151689	0.00289328	0.00957664	0.00724305	0.0253728	0.301605	0.236617	0.0214141	0.00246995	0.00151689	0.0078198	0.00642177	0.256008
1870	0.0208507	0.0426132	0.0153248	0.00292041	0.00929882	0.00776718	0.0263072	0.286937	0.238525	0.0217226	0.00255121	0.00165278	0.00780497	0.00633333	0.150928	0.305575	0.0174585	0.0131581	0.0426067	0.0158274	0.00292332	0.010181	0.00764785	0.0260745	0.360706	0.281919	0.021747	0.00326322	0.00170687	0.0090422	0.00794188	0.374645	0.297659	0.017244	0.0185579	0.0423349	0.0154938	0.00292051	0.0096852	0.00734715	0.0258596	0.312861	0.252627	0.0217	0.00253664	0.00167234	0.00854647	0.00685362	0.272921
1871	0.021238	0.0430339	0.0155249	0.00297318	0.00939909	0.007939	0.0266313	0.288029	0.239275	0.0221215	0.00263988	0.00169607	0.00805875	0.00657165	0.153669	0.312196	0.0182089	0.014302	0.0430097	0.0160296	0.00297667	0.0104498	0.00798495	0.0266027	0.371693	0.283169	0.0221503	0.00339084	0.00175484	0.00935196	0.00826134	0.38049	0.311939	0.0179168	0.0188315	0.0427383	0.0156851	0.00297323	0.00974289	0.00749593	0.0262073	0.300881	0.248888	0.0220974	0.00262379	0.00170151	0.00874388	0.00710013	0.264897
1872	0.0216342	0.0433921	0.0157584	0.0030272	0.00950157	0.00810184	0.0268939	0.289178	0.240023	0.0225751	0.00272633	0.00175914	0.00825412	0.00727474	0.166958	0.322832	0.017995	0.0158943	0.0433058	0.0162447	0.00303062	0.0105117	0.00807852	0.027007	0.373045	0.280579	0.0226044	0.00347563	0.00182178	0.009587	0.00922366	0.426386	0.305604	0.0175926	0.0192987	0.0430708	0.0159166	0.00302718	0.0097291	0.00764274	0.0265732	0.305409	0.249767	0.0225507	0.00270962	0.00176722	0.00902362	0.0078898	0.305129
1873	0.0220397	0.0437535	0.0159778	0.00308348	0.00961096	0.00827389	0.0271409	0.290309	0.240775	0.0229585	0.00282461	0.00180471	0.008277	0.00780092	0.174204	0.328736	0.0181328	0.0163283	0.0437192	0.016458	0.00308646	0.0104673	0.00821078	0.0270376	0.365574	0.280963	0.0229866	0.00363838	0.00186941	0.00955038	0.00993183	0.444689	0.310301	0.0178237	0.0199943	0.0434813	0.0161462	0.00308323	0.00949234	0.00785216	0.0267072	0.317266	0.25459	0.0229365	0.00281009	0.00182981	0.00906408	0.00852373	0.326859
1874	0.0224547	0.0441181	0.0161678	0.00313947	0.00972209	0.00844727	0.0274599	0.291552	0.24153	0.0232814	0.0029299	0.00181858	0.00836327	0.00789744	0.171348	0.319733	0.0182735	0.0169172	0.0441223	0.0166557	0.00314244	0.0105554	0.00835391	0.0271353	0.359696	0.281919	0.0233105	0.00382357	0.00188316	0.00974235	0.0100385	0.444676	0.311596	0.0180097	0.0201866	0.0438271	0.0163391	0.00313928	0.00970614	0.00796849	0.026915	0.304355	0.251785	0.0232572	0.00291274	0.001824	0.00920948	0.00862549	0.3261
1875	0.0228887	0.0444857	0.0163701	0.003197	0.00983517	0.00862534	0.0277764	0.292815	0.242289	0.023488	0.00303131	0.00183941	0.00852895	0.00815724	0.172816	0.326989	0.0184316	0.0176599	0.0443525	0.0168521	0.00319963	0.0105521	0.00850641	0.0279006	0.377984	0.281881	0.0235159	0.00398247	0.00190876	0.0100211	0.0103732	0.459209	0.324884	0.0179589	0.0203459	0.0441486	0.0165457	0.00319693	0.0100121	0.00808307	0.0273463	0.316857	0.255002	0.0234614	0.00301056	0.00185906	0.00946868	0.00892841	0.339233
1876	0.0233228	0.0449043	0.0165618	0.00326373	0.00999169	0.00881667	0.0281093	0.293997	0.243062	0.0236816	0.00313479	0.00179522	0.00847064	0.0082072	0.169243	0.329608	0.0185782	0.0195104	0.0448661	0.017043	0.00326657	0.0107592	0.00870593	0.0279243	0.364928	0.281644	0.0237115	0.00412195	0.00185882	0.0099249	0.0103629	0.440808	0.331783	0.0182158	0.0208444	0.0445963	0.0167299	0.00326358	0.0100535	0.00827513	0.0277543	0.314958	0.254302	0.023656	0.0031144	0.00181224	0.00926699	0.00894498	0.308942
1877	0.0237671	0.0453605	0.0167891	0.00333116	0.0101508	0.00901613	0.0283645	0.295095	0.243839	0.0239795	0.0032421	0.00180903	0.00855221	0.00875486	0.174763	0.330582	0.0187438	0.0186064	0.0454112	0.0172865	0.00333489	0.0111631	0.00895993	0.0280693	0.360474	0.282548	0.0240117	0.00426321	0.00187354	0.0100626	0.0111795	0.468031	0.338463	0.0185301	0.0211501	0.0450774	0.0169633	0.00333098	0.0101781	0.00846067	0.0277373	0.303243	0.252832	0.0239532	0.00322053	0.00181378	0.00939867	0.00958787	0.32918
1878	0.0242217	0.0458544	0.0169805	0.00339831	0.0103133	0.00921921	0.0287415	0.296372	0.245534	0.0242431	0.00346461	0.00177392	0.00847651	0.00883799	0.170607	0.332937	0.0188871	0.0179264	0.0458662	0.0174929	0.00340344	0.011711	0.00934409	0.0284665	0.36634	0.285978	0.0242798	0.00458793	0.00183728	0.0100021	0.0113026	0.457809	0.353533	0.0185625	0.0214347	0.0455548	0.0171554	0.00339819	0.0104207	0.00865871	0.0282721	0.316324	0.257052	0.0242164	0.00344014	0.00179117	0.00925749	0.00967354	0.310247
1879	0.0246872	0.0463636	0.0172459	0.00346425	0.0104656	0.00942385	0.0290003	0.297525	0.246264	0.0244819	0.0036202	0.00183373	0.00861399	0.00995215	0.185232	0.339308	0.0190915	0.0181901	0.0463527	0.0177481	0.00346854	0.0115981	0.00973623	0.0284422	0.35383	0.283189	0.0245165	0.00489796	0.00189834	0.0101426	0.0129674	0.509618	0.344475	0.0187071	0.0218352	0.0460658	0.017429	0.00346417	0.0105835	0.00893152	0.0281891	0.312897	0.257726	0.024457	0.00359612	0.00185072	0.00949143	0.0110219	0.360819
1880	0.0251743	0.0468937	0.0174973	0.00353092	0.0106207	0.00963199	0.0293402	0.298712	0.247153	0.0249667	0.00377588	0.001989	0.00941078	0.0108879	0.194511	0.358565	0.019315	0.0186618	0.0468224	0.0180005	0.00353467	0.0115895	0.0100035	0.0286248	0.345783	0.280971	0.0249999	0.00513782	0.00205845	0.0112958	0.0144678	0.554802	0.348604	0.0188139	0.0222977	0.0465589	0.0176939	0.00353079	0.0106714	0.00915109	0.0285327	0.311586	0.258102	0.0249417	0.0037507	0.00200064	0.0106109	0.0122238	0.41176
1881	0.0256749	0.0473646	0.0177429	0.00360236	0.010806	0.00986625	0.0297261	0.299939	0.249243	0.0252108	0.00386501	0.00221649	0.00954369	0.0118338	0.199711	0.364125	0.0195477	0.0173111	0.0472109	0.0182508	0.00360641	0.0118517	0.0100902	0.0292375	0.353004	0.282052	0.025242	0.00519718	0.00230191	0.0115341	0.0160215	0.58266	0.361984	0.0189406	0.0225791	0.04701	0.0179402	0.0036022	0.0108253	0.00935996	0.0290979	0.322076	0.261709	0.0251846	0.003838	0.00224611	0.0107097	0.0134029	0.415087
1882	0.0261872	0.0478461	0.0180761	0.00367549	0.0109942	0.0101042	0.0300609	0.301158	0.25154	0.0254157	0.00401531	0.00251993	0.00983826	0.0132674	0.211784	0.370978	0.0197805	0.0199494	0.0476993	0.0185853	0.00367964	0.0120395	0.0106364	0.0295745	0.351487	0.282911	0.0254526	0.00564772	0.00262676	0.0118354	0.0184091	0.617252	0.368386	0.0191083	0.0228434	0.0474635	0.0182622	0.0036754	0.0111258	0.0095358	0.0294099	0.311207	0.259779	0.0253877	0.00398392	0.00253555	0.010906	0.0151157	0.421874
1883	0.0267117	0.0483455	0.0183818	0.00374797	0.011185	0.0103499	0.0304914	0.302461	0.253838	0.0257844	0.0042007	0.00278777	0.010065	0.0145285	0.221492	0.381325	0.0200187	0.0208279	0.0482332	0.0188934	0.00375241	0.0123004	0.0108785	0.029966	0.350089	0.284464	0.0258222	0.00591015	0.00291818	0.0120506	0.0205247	0.642371	0.385182	0.019394	0.0231649	0.0479725	0.0185813	0.00374787	0.0113213	0.00973303	0.0296606	0.319196	0.264843	0.0257545	0.00416446	0.00283327	0.0112665	0.0167899	0.46608
1884	0.0272504	0.0488654	0.0186625	0.00381858	0.0113771	0.0105995	0.0309323	0.303714	0.256136	0.0261029	0.00438172	0.00308498	0.0103254	0.0156379	0.227124	0.379065	0.0202426	0.0215995	0.0487716	0.0191662	0.00382347	0.0126028	0.0111611	0.030372	0.344582	0.283821	0.026142	0.00617643	0.00323995	0.0122881	0.0223577	0.637738	0.388981	0.0196249	0.0237223	0.0485112	0.0188679	0.00381838	0.0113745	0.00997776	0.0299973	0.325084	0.268715	0.0260732	0.00434455	0.00316493	0.0116011	0.0182611	0.48368
1885	0.0278013	0.0494687	0.018913	0.00388878	0.0115726	0.010855	0.0314253	0.305049	0.258205	0.0266268	0.00454308	0.00328486	0.0102098	0.0163498	0.227419	0.378165	0.0205022	0.0242525	0.0494391	0.0194175	0.00389225	0.01241	0.0111325	0.0306693	0.338069	0.284913	0.0266602	0.00627626	0.00345609	0.0120889	0.0235065	0.629711	0.398734	0.0200393	0.0245753	0.0491565	0.0191107	0.00388842	0.0113741	0.0102179	0.0303524	0.319404	0.268935	0.0265976	0.00450483	0.00336228	0.011325	0.0190606	0.458384
1886	0.028366	0.0500343	0.0191884	0.00395258	0.0117768	0.0111129	0.031935	0.306477	0.260584	0.0271304	0.00466724	0.00371642	0.0102885	0.0175734	0.231088	0.377356	0.0207658	0.0274874	0.0500428	0.0196743	0.00395696	0.0128386	0.0116681	0.0311784	0.330539	0.283246	0.0271728	0.00667389	0.00392634	0.0120877	0.0253702	0.618767	0.391882	0.0202574	0.0251209	0.0497019	0.0193759	0.00395228	0.0116383	0.0104519	0.0310162	0.309034	0.266706	0.0271012	0.0046289	0.00375848	0.0113689	0.0205084	0.45756
1887	0.0289432	0.0504995	0.0194874	0.00401798	0.0119798	0.011456	0.0326171	0.308009	0.263021	0.0275853	0.00480929	0.00419725	0.0105672	0.0189609	0.2377	0.384208	0.0210095	0.0276441	0.0504847	0.0199765	0.00402258	0.013092	0.0118174	0.0318312	0.333214	0.286165	0.027627	0.00682227	0.00446089	0.0124169	0.0277735	0.639224	0.401315	0.0204748	0.0258134	0.0501892	0.0196925	0.00401775	0.0118866	0.0108217	0.0315901	0.322283	0.273441	0.0275582	0.0047735	0.00431731	0.0117748	0.0225083	0.490934
1888	0.0295366	0.0509774	0.0198971	0.00408586	0.0121816	0.0117017	0.0332384	0.309513	0.26548	0.0279805	0.00499044	0.00502271	0.0113243	0.0222263	0.266386	0.396003	0.021251	0.0275301	0.0509896	0.0203754	0.00409086	0.0133889	0.0119496	0.0320771	0.323532	0.287033	0.0280227	0.00709901	0.00538536	0.0132269	0.0336339	0.718718	0.398927	0.0207302	0.0259722	0.0506527	0.0200906	0.00408575	0.0122479	0.0109806	0.0319748	0.316762	0.273688	0.0279505	0.0049484	0.00516892	0.0125181	0.0267264	0.54176
1889	0.0301454	0.0514679	0.0201124	0.00415471	0.0123811	0.0120457	0.0338129	0.311075	0.268085	0.0282904	0.00508043	0.00512849	0.0107808	0.0214957	0.247545	0.405417	0.0214674	0.0271312	0.0514645	0.0206129	0.00415987	0.0136151	0.0119996	0.0326137	0.330778	0.29326	0.0283313	0.00719132	0.00550939	0.0127489	0.0321268	0.689515	0.419683	0.0209566	0.0265334	0.0511536	0.0203263	0.0041547	0.0125406	0.0113067	0.0324053	0.326364	0.28035	0.0282613	0.0050392	0.00533841	0.0120265	0.0258865	0.519328
1890	0.0306238	0.0519247	0.020597	0.00422765	0.0125794	0.01235	0.0346177	0.312715	0.270637	0.0290019	0.00521472	0.00604895	0.0112101	0.0249837	0.276128	0.414403	0.0216737	0.0280728	0.0519333	0.0210877	0.0042332	0.0139019	0.0121277	0.0335392	0.33328	0.294367	0.0290451	0.00740401	0.00656621	0.0131344	0.0384432	0.77403	0.413674	0.0211901	0.027052	0.0515922	0.0207975	0.00422779	0.0129082	0.0115392	0.0334838	0.313272	0.277139	0.0289721	0.00517201	0.00612676	0.0123956	0.0303816	0.575504
1891	0.0309729	0.0525145	0.021035	0.00430551	0.0128032	0.0125979	0.0354715	0.315218	0.271781	0.0291921	0.00531687	0.00641319	0.0116621	0.0264645	0.28736	0.422125	0.0218871	0.0301193	0.0525562	0.0215393	0.00431231	0.0144364	0.0125488	0.0346592	0.345984	0.297499	0.0292415	0.00757653	0.00700421	0.0137446	0.0410617	0.826067	0.431942	0.0214383	0.0272575	0.0521862	0.0212615	0.00430578	0.0132717	0.0117306	0.0340989	0.3275	0.283177	0.0291617	0.00527123	0.00664625	0.0131835	0.0327703	0.665485
1892	0.0313452	0.0531413	0.0214326	0.00438544	0.013022	0.0129847	0.0360736	0.317232	0.272994	0.0296459	0.00537282	0.00668353	0.0118173	0.0277636	0.298196	0.417634	0.0220987	0.0306174	0.0532108	0.0219528	0.00439286	0.0148069	0.013084	0.0355154	0.357579	0.300765	0.0296975	0.00757901	0.00733486	0.0138994	0.0434913	0.867147	0.450097	0.0217239	0.0273168	0.052824	0.0216587	0.00438607	0.0139244	0.0120797	0.0349151	0.32993	0.283916	0.0296141	0.00532223	0.00692292	0.013197	0.0344415	0.662544
1893	0.0318092	0.0537646	0.0217775	0.00446615	0.0132325	0.013351	0.0370641	0.319614	0.274081	0.0296882	0.00539445	0.0068469	0.0121115	0.0281397	0.299517	0.408705	0.022305	0.030495	0.053802	0.0223053	0.00447325	0.0149223	0.0134068	0.0364677	0.362404	0.30229	0.0297367	0.00756405	0.00753546	0.0143631	0.0439637	0.886468	0.447318	0.0218903	0.0277983	0.053431	0.0220048	0.00446672	0.0140726	0.0124371	0.0360514	0.3296	0.283541	0.0296573	0.00534571	0.00701438	0.0135354	0.0348341	0.661151
1894	0.0322344	0.054403	0.0220569	0.00454831	0.0134455	0.0137591	0.0373789	0.32178	0.275199	0.0301119	0.0054676	0.00670169	0.0119851	0.0270124	0.285299	0.429955	0.0225283	0.0300073	0.0544753	0.022604	0.00455558	0.0151606	0.0137903	0.0366339	0.364918	0.305221	0.0301593	0.00758963	0.00737162	0.0143332	0.0413771	0.85224	0.470365	0.022194	0.0278291	0.0540633	0.0222749	0.0045489	0.0143342	0.0127097	0.0363757	0.329499	0.283244	0.030077	0.0054118	0.00685962	0.0132103	0.032809	0.578202
1895	0.0326898	0.0550573	0.0225341	0.00463065	0.0136605	0.0142131	0.0386885	0.32456	0.276918	0.0306948	0.00551803	0.00720858	0.0121028	0.0296349	0.309473	0.435509	0.0227538	0.0300957	0.0550711	0.0230592	0.00463733	0.0152115	0.0143603	0.0382238	0.375138	0.305756	0.0307405	0.00760789	0.00800344	0.0144049	0.0456158	0.944355	0.460818	0.0223588	0.0286354	0.0547248	0.0227662	0.00463123	0.0144876	0.0132932	0.0377652	0.338158	0.286903	0.030664	0.00546975	0.00741612	0.013551	0.0365629	0.699899
1896	0.0331553	0.0554338	0.0229002	0.00472091	0.0138643	0.0145877	0.0395184	0.327193	0.278322	0.0310903	0.0056281	0.00756283	0.0122491	0.0298439	0.30633	0.44699	0.022994	0.0339053	0.0554599	0.0234267	0.00472799	0.0154926	0.0153433	0.0391064	0.383079	0.308695	0.0311434	0.00795956	0.00846206	0.0146144	0.045295	0.933839	0.463236	0.0225439	0.0291419	0.0550872	0.0231345	0.00472153	0.0147183	0.0137066	0.0387518	0.342654	0.288475	0.0310605	0.00558091	0.00778062	0.0137394	0.0366212	0.692529
1897	0.0336029	0.055864	0.0233355	0.00481188	0.0140702	0.0149879	0.0409646	0.330263	0.279719	0.0316729	0.00577632	0.00802965	0.0122456	0.0308866	0.31213	0.457615	0.0232118	0.0318895	0.0558391	0.0238722	0.00481998	0.0159384	0.0156495	0.0411683	0.402708	0.311539	0.031725	0.00793076	0.00908423	0.0145635	0.0469637	0.952976	0.491252	0.0227507	0.0288683	0.0554913	0.023582	0.00481257	0.0150443	0.0139327	0.0406724	0.367067	0.294455	0.031636	0.00571459	0.0086096	0.0137192	0.0381881	0.709054
1898	0.0341156	0.0562266	0.0238272	0.00490705	0.0143154	0.0154393	0.0426632	0.333732	0.281322	0.0322368	0.0059373	0.00872945	0.0124365	0.033033	0.328607	0.464165	0.0234433	0.0329295	0.0562766	0.0243849	0.00491644	0.0164799	0.0163449	0.0429076	0.409404	0.314293	0.0322935	0.00808525	0.00998731	0.0147795	0.0511548	1.0201	0.51882	0.0231039	0.0296661	0.05588	0.024067	0.00490765	0.0151639	0.01439	0.0424253	0.353832	0.290888	0.0322013	0.00587701	0.0090178	0.0137954	0.0409176	0.724585
1899	0.0345098	0.0566557	0.0244423	0.00500374	0.0145668	0.0159001	0.044485	0.337008	0.282924	0.0327526	0.00606024	0.00979801	0.01312	0.036622	0.357428	0.479937	0.0236804	0.0360675	0.056813	0.025	0.00501196	0.0164199	0.0170385	0.0442947	0.400844	0.314324	0.0328091	0.0083643	0.0112688	0.0154559	0.0577512	1.09602	0.533382	0.0235219	0.0293633	0.0563277	0.0246941	0.00500447	0.0156126	0.0146363	0.0439801	0.368612	0.296139	0.0327092	0.00598151	0.0105603	0.0145375	0.0462068	0.797771
1900	0.034721	0.0577257	0.0249482	0.00509824	0.0148265	0.0163822	0.0465905	0.340403	0.285033	0.0333639	0.00653856	0.010553	0.0132518	0.0385901	0.367025	0.490744	0.0239168	0.0362234	0.0578536	0.0255143	0.00510606	0.0165653	0.0175582	0.046371	0.404665	0.316019	0.0334196	0.0091949	0.0122384	0.0155904	0.0615849	1.12933	0.526369	0.0237104	0.0293184	0.0573749	0.0252	0.00509907	0.0159905	0.0150445	0.0452149	0.360455	0.296115	0.0333175	0.00644277	0.0112656	0.014655	0.0489033	0.815919
1901	0.0355631	0.0589731	0.0256416	0.0052005	0.015165	0.0171885	0.0472938	0.342164	0.287998	0.0339405	0.006845	0.0117719	0.0139106	0.0416602	0.384674	0.487003	0.0240958	0.0356293	0.059114	0.0262257	0.00520903	0.01708	0.018024	0.0473676	0.413749	0.320211	0.0339941	0.00937373	0.0139323	0.0163772	0.0675478	1.18859	0.542238	0.0239685	0.0302593	0.0586546	0.0259147	0.00520143	0.0163931	0.0158173	0.0461789	0.370955	0.301673	0.0338964	0.00674924	0.012854	0.0154828	0.0537681	0.885075
1902	0.0364965	0.059554	0.0262816	0.0053106	0.0154247	0.0178777	0.0471342	0.343518	0.291067	0.0342711	0.00703168	0.0128409	0.0142833	0.0440831	0.394048	0.487888	0.0242734	0.0392216	0.0598032	0.0268854	0.00531922	0.017322	0.0196356	0.0471072	0.411762	0.323475	0.0343323	0.0101818	0.0153494	0.0168361	0.0724034	1.21575	0.588752	0.0242705	0.0315036	0.0592863	0.0265586	0.00531152	0.0165858	0.0166178	0.0463274	0.366632	0.3029	0.0342323	0.00694587	0.0138042	0.0158453	0.0571597	0.889138
1903	0.0374034	0.0597144	0.0270835	0.0054207	0.0156933	0.0185046	0.0469851	0.345564	0.29346	0.0350114	0.00717524	0.0146448	0.01494	0.0502659	0.434919	0.501358	0.0244713	0.0399366	0.0600351	0.0276956	0.00543011	0.017743	0.0203653	0.0468865	0.409306	0.324647	0.0350785	0.0105292	0.0178125	0.0174357	0.0854078	1.33115	0.60431	0.0245711	0.0320284	0.0594585	0.0273728	0.00542181	0.0170302	0.0171419	0.0464966	0.369559	0.304932	0.0349716	0.00708681	0.0157958	0.0165892	0.0669655	1.01513
1904	0.038054	0.06009	0.0276054	0.00553796	0.0159774	0.0192502	0.0477838	0.347786	0.296712	0.0355564	0.00739773	0.0154153	0.0155926	0.0502484	0.421561	0.504298	0.0246982	0.0405391	0.0604021	0.0282503	0.00554804	0.0181675	0.0212059	0.0475444	0.413672	0.330087	0.0356228	0.0105849	0.0189396	0.0185264	0.0853614	1.32108	0.61845	0.0247964	0.0322431	0.0598019	0.0278978	0.00553927	0.0175522	0.0177097	0.0472564	0.360812	0.305113	0.0355121	0.00729353	0.0159212	0.0173288	0.0665196	0.950702
1905	0.0382533	0.0605024	0.0283421	0.00564506	0.0162764	0.0199258	0.0464195	0.348511	0.299338	0.0361831	0.00762586	0.0170236	0.0160535	0.0552442	0.44864	0.513011	0.0249238	0.0394039	0.0608184	0.0289986	0.00565391	0.0181649	0.0211327	0.0462902	0.416767	0.33276	0.036242	0.0107377	0.0213606	0.0189402	0.0964715	1.3952	0.641924	0.025125	0.0323547	0.0602579	0.0286635	0.00564619	0.0176488	0.0182417	0.0455435	0.371914	0.311871	0.0361364	0.00751475	0.0186244	0.01798	0.0754995	1.06851
1906	0.0400208	0.0611957	0.0289951	0.00575774	0.0166048	0.0208094	0.0476188	0.357627	0.303125	0.036729	0.00798506	0.0179371	0.0166499	0.0579195	0.462555	0.530426	0.02515	0.0443244	0.0615173	0.0296658	0.00576765	0.0187336	0.0232607	0.0476067	0.432996	0.337794	0.036798	0.0116572	0.022772	0.0196958	0.101986	1.44676	0.672675	0.0252791	0.0347103	0.0609586	0.0293164	0.00575864	0.01769	0.0192831	0.0471409	0.378938	0.314124	0.0366899	0.00788956	0.0191319	0.0186091	0.0793406	1.08831
1907	0.0407837	0.0619552	0.0299194	0.0059048	0.0169542	0.0212553	0.0487456	0.36003	0.306779	0.0373777	0.00818099	0.0202343	0.0186984	0.0658177	0.512651	0.554749	0.0253391	0.0463989	0.0622728	0.0305735	0.00591422	0.0189346	0.023979	0.0486967	0.429063	0.338722	0.037447	0.012071	0.0260401	0.0219737	0.118862	1.5467	0.666669	0.025447	0.0354301	0.0617086	0.0302439	0.00590572	0.0180538	0.0197367	0.0484885	0.386426	0.318397	0.037338	0.00808077	0.0222126	0.0209338	0.092485	1.20806
1908	0.0414644	0.0627508	0.0303636	0.0060239	0.0173098	0.022079	0.049169	0.36491	0.310881	0.0379122	0.00836921	0.0195395	0.01883	0.0599304	0.459785	0.555808	0.0255424	0.0459178	0.0630805	0.0310938	0.00603362	0.0193619	0.0243129	0.0489088	0.440161	0.347425	0.0379769	0.0118348	0.0252116	0.0227557	0.106574	1.43588	0.692556	0.0257125	0.0359442	0.0625464	0.0307108	0.00602506	0.0186717	0.0204433	0.0475756	0.384113	0.323592	0.0378706	0.00825686	0.0216048	0.02113	0.0826092	1.02999
1909	0.0423898	0.0635201	0.0310969	0.00611972	0.0176831	0.0224562	0.0500348	0.366512	0.312757	0.0385157	0.00818081	0.020766	0.0191544	0.0652347	0.491483	0.555131	0.0257966	0.0491267	0.0638561	0.0318202	0.00612902	0.0196618	0.0248908	0.0499803	0.442654	0.34785	0.0385817	0.0114681	0.0270922	0.0228553	0.117852	1.50877	0.711071	0.0259654	0.0369871	0.0633026	0.031455	0.00612059	0.0187797	0.0208102	0.0493109	0.389671	0.324847	0.0384738	0.00807735	0.0227546	0.0215162	0.0917236	1.13626
1910	0.0428708	0.0643373	0.0321018	0.00624289	0.0180282	0.0235012	0.0504001	0.367615	0.314904	0.0390531	0.00879414	0.0223898	0.0206052	0.0703569	0.519645	0.558419	0.0259926	0.0487595	0.0647037	0.0328302	0.00625231	0.0200391	0.02637	0.0501549	0.43385	0.347606	0.0391182	0.0123498	0.0292518	0.0244397	0.128296	1.54317	0.690474	0.0261989	0.0365864	0.064085	0.03247	0.00624398	0.0194309	0.0214747	0.0497264	0.387814	0.325752	0.0390034	0.00865137	0.0244295	0.0231806	0.100244	1.19899
1911	0.043857	0.0664657	0.0328321	0.00635711	0.0184198	0.0241229	0.0508694	0.374615	0.316944	0.0396274	0.00900752	0.0230643	0.0218593	0.0711478	0.518133	0.564492	0.0262313	0.0522528	0.0668958	0.0336077	0.00636776	0.0207307	0.0280726	0.0508896	0.453353	0.352898	0.0396987	0.0125433	0.0306802	0.0262299	0.130345	1.55248	0.694574	0.0264969	0.0382678	0.0662811	0.0332497	0.00635796	0.0195237	0.0223423	0.0504234	0.427004	0.337374	0.039584	0.00888167	0.0286674	0.0249384	0.103564	1.23302
1912	0.0448162	0.0681725	0.0331917	0.00647268	0.0188419	0.024608	0.0521233	0.370715	0.319398	0.0399382	0.00930507	0.0244383	0.0230973	0.076253	0.547388	0.570304	0.0263577	0.0551481	0.0686976	0.0339592	0.0064837	0.0212462	0.0292329	0.0520235	0.444632	0.355512	0.0400128	0.0131941	0.0328608	0.0276374	0.141451	1.62483	0.678672	0.0267239	0.0390921	0.068006	0.0335938	0.00647381	0.0202449	0.0228312	0.0509712	0.400938	0.334958	0.0398952	0.00917054	0.0285381	0.0262462	0.111292	1.28156
1913	0.045619	0.0693844	0.0335856	0.00658963	0.0192614	0.0251685	0.0530826	0.37478	0.321411	0.0404217	0.00945401	0.0262851	0.0251644	0.0822601	0.579894	0.583815	0.0264538	0.0543707	0.0699177	0.034334	0.00660008	0.021541	0.0295803	0.0527706	0.444078	0.356254	0.040493	0.0134853	0.035656	0.0301412	0.154714	1.69846	0.652303	0.0268388	0.0400469	0.0692414	0.0339674	0.00659066	0.0205822	0.0234064	0.0507234	0.387359	0.333434	0.0403796	0.00932297	0.0296162	0.028459	0.120509	1.31014
1914	0.046008	0.0703873	0.0334814	0.00678594	0.0195519	0.0252992	0.0519446	0.379734	0.32208	0.0409235	0.00980498	0.0248887	0.0233402	0.0777761	0.541466	0.515037	0.0264686	0.0532554	0.0709731	0.034272	0.00679684	0.0218574	0.0294012	0.0513344	0.450012	0.35949	0.0409914	0.0135712	0.0332651	0.0282805	0.145289	1.65671	0.636458	0.0269465	0.0403274	0.070259	0.0339084	0.00678711	0.0209655	0.023634	0.0506851	0.409975	0.33844	0.040881	0.00966084	0.0286871	0.0268031	0.11494	1.31148
1915	0.0461744	0.0706117	0.0337402	0.00698358	0.0199678	0.0254811	0.0512402	0.391525	0.325213	0.0413928	0.00949893	0.025147	0.0223235	0.0814904	0.559294	0.493277	0.0266346	0.0534004	0.071163	0.0345256	0.0069939	0.0220953	0.0296293	0.0509719	0.474591	0.363719	0.0414602	0.0132019	0.0339388	0.0267779	0.15418	1.72952	0.633116	0.0270956	0.0405423	0.0704584	0.0341586	0.00698464	0.0212444	0.0237477	0.0507594	0.423406	0.34003	0.0413503	0.00937076	0.0282169	0.0252732	0.121139	1.33034
1916	0.047137	0.0712086	0.0344601	0.00720706	0.0205622	0.0258545	0.0507068	0.39213	0.326333	0.0420559	0.00944554	0.0271641	0.0245884	0.0882922	0.596086	0.520275	0.0267514	0.0601809	0.0718148	0.0352238	0.00721807	0.0228125	0.031585	0.0503948	0.468111	0.362476	0.0421361	0.0138277	0.0369097	0.0293844	0.168172	1.77775	0.64399	0.0271833	0.0407943	0.0710107	0.0348631	0.00720796	0.0217805	0.0239069	0.0496294	0.406052	0.336543	0.0420054	0.00930048	0.0290357	0.0278323	0.132117	1.38954
1917	0.0479917	0.0720188	0.0351875	0.00743636	0.0211251	0.0260964	0.0486703	0.392175	0.328093	0.0424655	0.00967068	0.0288227	0.0259261	0.0952324	0.632623	0.519473	0.0269262	0.0568789	0.0726054	0.0359459	0.00744924	0.0237684	0.0308081	0.048542	0.469446	0.363425	0.0425388	0.013321	0.0397569	0.0307591	0.183398	1.83971	0.629433	0.0273929	0.0414257	0.0718496	0.0355897	0.00743722	0.0223136	0.0241234	0.0473667	0.410557	0.339992	0.0424136	0.00951918	0.0324981	0.0291385	0.144373	1.43054
1918	0.0489824	0.073289	0.0357799	0.00766839	0.0216842	0.0266828	0.0421785	0.388512	0.331354	0.0427001	0.0100304	0.0296136	0.0265527	0.0987042	0.646176	0.487712	0.0271798	0.0595714	0.0739295	0.0365531	0.00768375	0.0248238	0.0323632	0.0420406	0.461536	0.367097	0.0427781	0.0137219	0.0407277	0.0313973	0.191138	1.85226	0.61953	0.0276714	0.0421132	0.0730805	0.0361816	0.00766897	0.0226556	0.0245819	0.0413964	0.392962	0.338679	0.0426445	0.00985837	0.0304673	0.0297969	0.149946	1.45142
1919	0.0490224	0.073862	0.0356256	0.00791039	0.0224494	0.0274582	0.0408941	0.389911	0.334027	0.0433352	0.00997359	0.0263462	0.0238115	0.0853794	0.551363	0.407165	0.02736	0.0619161	0.0745708	0.0364957	0.0079238	0.0251497	0.0333277	0.0407931	0.474428	0.375254	0.0434141	0.0142117	0.0356151	0.028916	0.16295	1.68796	0.635234	0.0279749	0.0428626	0.0737533	0.0361272	0.00791114	0.0234977	0.0255419	0.0407951	0.431656	0.352448	0.0432856	0.00982624	0.0303988	0.0275182	0.131248	1.36789
1920	0.0494875	0.0741749	0.0365914	0.00815382	0.0232585	0.0282456	0.0393914	0.390131	0.330773	0.0440373	0.0103412	0.0288713	0.0256145	0.0971256	0.61277	0.473809	0.0275247	0.0612942	0.0747804	0.0374141	0.00816648	0.025809	0.033708	0.0392302	0.465744	0.366903	0.0441118	0.0147553	0.039469	0.0306675	0.189126	1.80652	0.647735	0.0280121	0.0439942	0.074016	0.0370466	0.00815391	0.0236867	0.0263385	0.0389386	0.400598	0.339642	0.04399	0.0102034	0.0297245	0.0290687	0.150445	1.42714
1921	0.0497768	0.0752016	0.0365654	0.00841593	0.0235538	0.0287896	0.0393313	0.389796	0.334148	0.0446882	0.010121	0.0258613	0.0248671	0.0836129	0.521116	0.438677	0.0278021	0.0578634	0.0757772	0.0375065	0.00843006	0.0263166	0.0335736	0.0394385	0.487721	0.377301	0.0447568	0.0135024	0.0354659	0.0309874	0.160638	1.61853	0.695708	0.0283423	0.0441698	0.075095	0.0371105	0.00841561	0.0235875	0.0268266	0.0388817	0.43116	0.353767	0.0446389	0.00999025	0.0302884	0.0291704	0.129528	1.28699
1922	0.0503218	0.0761796	0.0374449	0.00869932	0.0242897	0.0295878	0.0398951	0.392433	0.337143	0.0451677	0.0103282	0.0248414	0.0233216	0.0848826	0.519362	0.481412	0.0279962	0.0615152	0.0767454	0.0384115	0.00871311	0.0269435	0.0354676	0.0399991	0.489764	0.380095	0.0452417	0.0143848	0.0336151	0.0286696	0.163161	1.5985	0.737523	0.0284663	0.0445294	0.0760026	0.0379823	0.00869798	0.023489	0.0275388	0.0394918	0.420241	0.351961	0.0451139	0.0101881	0.0273398	0.0267433	0.13048	1.21304
1923	0.0516071	0.0771141	0.0393855	0.00898189	0.0248855	0.0304302	0.0408197	0.397551	0.341063	0.0460342	0.0105449	0.0300311	0.0286617	0.109081	0.657665	0.509136	0.0283581	0.0592149	0.0776379	0.0402256	0.00899392	0.0271128	0.0349727	0.0408992	0.478164	0.375576	0.0460999	0.0146995	0.0411484	0.0338992	0.212944	1.79827	0.701099	0.0288189	0.0450002	0.0769065	0.0398646	0.0089805	0.0241083	0.0280225	0.0403022	0.414282	0.351221	0.0459736	0.0103877	0.0326752	0.0321532	0.172006	1.4226
1924	0.0525068	0.078488	0.0397819	0.00926278	0.0255338	0.0314313	0.0420461	0.401751	0.345643	0.0467697	0.0109059	0.0268906	0.0258897	0.0997977	0.5953	0.567147	0.0287218	0.0606835	0.0790083	0.0407044	0.0092767	0.0280886	0.0365205	0.042066	0.48831	0.383831	0.0468418	0.0154762	0.0361317	0.0307187	0.193361	1.6398	0.739683	0.0291345	0.0458351	0.0782574	0.0403312	0.0092617	0.0249954	0.029019	0.041753	0.434058	0.360692	0.0467112	0.0107495	0.0302179	0.0293823	0.158244	1.34757
1925	0.0532807	0.0792559	0.040791	0.00959605	0.0261608	0.0321765	0.0427074	0.403377	0.348744	0.0474249	0.0111503	0.0268136	0.0259704	0.103436	0.609848	0.563557	0.0288783	0.0635994	0.0798188	0.041732	0.00961239	0.0291052	0.0377295	0.0428877	0.493873	0.387276	0.0475035	0.0159246	0.035973	0.0304827	0.200401	1.63118	0.768353	0.0293271	0.0463261	0.0790068	0.041332	0.00959512	0.0258061	0.0294216	0.0424985	0.42092	0.358617	0.0473632	0.010981	0.0281159	0.0290164	0.162944	1.30326
1926	0.0546824	0.0804734	0.0417304	0.010022	0.0268877	0.0329448	0.045219	0.406334	0.351904	0.0480482	0.0111948	0.0280969	0.0277303	0.108364	0.628205	0.499965	0.0292465	0.0633844	0.0810672	0.0426756	0.0100365	0.0293809	0.0374761	0.0454166	0.496195	0.389965	0.0481184	0.0157803	0.0378167	0.0324659	0.210343	1.63149	0.734917	0.0298041	0.0476638	0.0802858	0.0422869	0.0100198	0.025593	0.0300712	0.0449136	0.432415	0.364566	0.0479853	0.0110319	0.0308956	0.030803	0.172593	1.28734
1927	0.0559262	0.0827366	0.0420393	0.0104066	0.0275801	0.033956	0.0474888	0.412748	0.355772	0.0490522	0.0114057	0.0274761	0.0285904	0.102607	0.577229	0.585654	0.0296196	0.0654675	0.0833656	0.0430593	0.010426	0.0308612	0.0390095	0.047525	0.505601	0.397195	0.049134	0.01626	0.0369662	0.034292	0.198646	1.53006	0.768534	0.0301265	0.0476961	0.0824791	0.0426491	0.0104063	0.0278022	0.0305026	0.0468817	0.436187	0.369585	0.0489836	0.0112178	0.029697	0.0325445	0.163809	1.23869
1928	0.0575127	0.0837932	0.0424749	0.0108714	0.0283282	0.0346606	0.0489202	0.416441	0.358895	0.0500711	0.0111507	0.0265294	0.028321	0.0977241	0.537758	0.564188	0.0299691	0.066173	0.0844517	0.0435721	0.010892	0.0316941	0.0393444	0.0487897	0.508784	0.402404	0.0501533	0.0156704	0.0353388	0.0346724	0.188466	1.47535	0.75773	0.0305142	0.050259	0.0836425	0.0431311	0.0108714	0.0286983	0.0316729	0.0472533	0.430242	0.374305	0.0500146	0.0110145	0.0285072	0.0326605	0.155223	1.17835
1929	0.058688	0.0850756	0.0432268	0.011248	0.0291544	0.035577	0.0504865	0.420946	0.362639	0.0513503	0.0109353	0.0270978	0.0290209	0.100426	0.539212	0.591845	0.0303563	0.0699414	0.0857152	0.044317	0.0112701	0.0327001	0.0416079	0.0500771	0.503626	0.404324	0.051444	0.0158131	0.0356958	0.0355116	0.192874	1.45402	0.732871	0.0307699	0.0502949	0.0848181	0.0439088	0.0112484	0.0298525	0.0322137	0.0495497	0.447929	0.379345	0.0512855	0.0107905	0.029718	0.0338164	0.161309	1.21258
1930	0.0594171	0.0864155	0.0432385	0.0114255	0.029523	0.0362969	0.0551535	0.427259	0.365907	0.0516673	0.0107158	0.0243871	0.0275528	0.0868242	0.458726	0.54075	0.0306471	0.0645436	0.0870602	0.0444911	0.0114488	0.033221	0.041195	0.054601	0.521708	0.413593	0.0517548	0.0150412	0.0318089	0.0350207	0.165171	1.29672	0.738735	0.0311202	0.0503769	0.0861645	0.0440001	0.0114263	0.0304499	0.0326138	0.0539656	0.455083	0.383786	0.0516008	0.0105759	0.0263977	0.03241	0.137026	1.00964
1931	0.0594057	0.0878298	0.0432809	0.0116066	0.0296707	0.0366356	0.0589295	0.434245	0.367666	0.0517229	0.0101208	0.0209784	0.02436	0.0747498	0.389804	0.510947	0.0308949	0.0700755	0.0885864	0.0447182	0.0116318	0.0335448	0.0435834	0.0584761	0.548572	0.423102	0.0518235	0.0145284	0.0269231	0.0314959	0.140444	1.12583	0.791025	0.031443	0.0537157	0.0877879	0.0442182	0.0116076	0.0303685	0.0343741	0.0577629	0.493075	0.397537	0.0516864	0.0100602	0.023982	0.029598	0.118798	0.928787
1932	0.0594413	0.0888195	0.0433645	0.0117943	0.0302159	0.0372101	0.0608125	0.439395	0.370089	0.0520586	0.00982756	0.01883	0.0236661	0.0640203	0.329672	0.48186	0.0311585	0.0617239	0.0894564	0.0449654	0.011818	0.0338316	0.0410278	0.0605138	0.572806	0.432052	0.0521422	0.0134029	0.0239575	0.0315899	0.117324	0.948155	0.797239	0.0316907	0.0527587	0.0887835	0.0444162	0.0117959	0.0313261	0.0343128	0.0577257	0.504897	0.406703	0.0520143	0.00975566	0.0220158	0.0293819	0.099771	0.774395
1933	0.0600162	0.0898128	0.0441721	0.0120737	0.031238	0.0379621	0.0631579	0.448011	0.373486	0.0529004	0.0097921	0.0192848	0.0241281	0.0677624	0.34325	0.492097	0.0315	0.0654281	0.090448	0.0457446	0.0120948	0.0344517	0.0420672	0.0624361	0.570731	0.432232	0.0529867	0.0136695	0.0242618	0.0318625	0.124712	0.972103	0.753467	0.0319761	0.0511768	0.0896288	0.0452196	0.0120743	0.0318241	0.0343498	0.0600089	0.502881	0.405723	0.0528383	0.00969653	0.0218774	0.0299266	0.10654	0.812391
1934	0.0608229	0.0909215	0.0449584	0.0123509	0.0321142	0.0386787	0.0679838	0.458965	0.37899	0.0538324	0.00993459	0.0205953	0.0269826	0.0705678	0.354912	0.521314	0.0324135	0.0602099	0.0915595	0.0465251	0.0123768	0.0361583	0.042472	0.0668981	0.573349	0.435668	0.0539186	0.0135034	0.0258626	0.0359214	0.129919	0.978947	0.744949	0.0329077	0.0520116	0.0907054	0.0459773	0.0123517	0.032814	0.0349896	0.0654579	0.500879	0.405799	0.0537717	0.00984401	0.0224367	0.0332813	0.110553	0.796626
1935	0.062093	0.0919737	0.0457178	0.0127149	0.0330287	0.0393538	0.0715298	0.469087	0.383437	0.0546815	0.0100163	0.0206723	0.0272783	0.0722915	0.357442	0.540605	0.0332898	0.0603929	0.0926327	0.047297	0.0127433	0.0374687	0.0427318	0.070022	0.580065	0.439602	0.0547684	0.0134328	0.0258281	0.0361737	0.132788	0.97312	0.735618	0.0338148	0.0518786	0.0917292	0.0468029	0.0127155	0.0335705	0.0350197	0.068876	0.530707	0.415456	0.05461	0.00991131	0.0234697	0.0341326	0.115194	0.830835
1936	0.0636591	0.0930432	0.0466946	0.0130313	0.0337025	0.0402064	0.0757609	0.479922	0.387562	0.0558285	0.0101936	0.0225091	0.0286097	0.081143	0.39773	0.552879	0.0336692	0.056294	0.0937226	0.0481978	0.0130581	0.0377564	0.0418136	0.0736382	0.578714	0.439514	0.055909	0.0137175	0.0281981	0.0372907	0.150657	1.07489	0.660653	0.0342697	0.0523424	0.0928059	0.0477254	0.013032	0.034263	0.0354695	0.0708822	0.509122	0.41216	0.055752	0.0100853	0.0244826	0.0352301	0.130793	0.913909
1937	0.0648259	0.0948221	0.0473695	0.0133149	0.0346371	0.0413376	0.0769158	0.483499	0.394637	0.057411	0.010433	0.0232356	0.0295146	0.0839215	0.402816	0.587	0.0338752	0.0581455	0.0955393	0.0488831	0.0133456	0.0393334	0.042655	0.0744257	0.579012	0.447892	0.0575032	0.0142734	0.0291439	0.0386783	0.156101	1.08968	0.659914	0.0344443	0.0540841	0.0946393	0.0484302	0.0133159	0.0352839	0.0365019	0.0709949	0.519723	0.423027	0.0573404	0.0103399	0.0260023	0.0366525	0.136705	0.936582
1938	0.0660444	0.0965708	0.047238	0.0135846	0.0352799	0.0422473	0.0791513	0.487934	0.402223	0.0584175	0.0103731	0.0203548	0.0267509	0.0714804	0.336724	0.569095	0.0343033	0.0600079	0.0973159	0.0489415	0.0136143	0.039742	0.0441433	0.0768724	0.604666	0.464733	0.0585142	0.0144058	0.0252875	0.0358697	0.130547	0.913726	0.700058	0.03492	0.0562663	0.0964567	0.0484497	0.0135852	0.035461	0.037748	0.0728919	0.541361	0.438841	0.0583566	0.0103038	0.0230105	0.0340048	0.114764	0.793427
1939	0.067238	0.0981166	0.048102	0.01418	0.0358902	0.0431596	0.0798093	0.497113	0.406963	0.0597511	0.0107469	0.0218424	0.0282379	0.0774197	0.361925	0.575559	0.0359973	0.0531285	0.0987629	0.0497372	0.0142129	0.0405927	0.0426807	0.0776303	0.607225	0.465322	0.0598374	0.0143825	0.0270743	0.0374249	0.141835	0.964994	0.678547	0.0365908	0.0548051	0.0978334	0.0492749	0.0141814	0.03662	0.0377331	0.0746675	0.532802	0.436348	0.0596711	0.0106447	0.0235634	0.0357157	0.125249	0.850381
1940	0.06825	0.0993479	0.049086	0.0143859	0.0366652	0.0440612	0.0864582	0.515529	0.413371	0.06047	0.0107277	0.0238686	0.0303417	0.0855221	0.395316	0.584973	0.0365942	0.0579797	0.100047	0.0506436	0.0144217	0.0418243	0.0442679	0.0840855	0.627047	0.469599	0.06057	0.0147628	0.0297952	0.0396665	0.157182	1.02962	0.66868	0.0371834	0.056009	0.0991443	0.050232	0.0143862	0.0365979	0.0382107	0.0812756	0.610119	0.454903	0.0603888	0.0106292	0.029411	0.0377427	0.140541	0.897952
1941	0.0692749	0.100647	0.0502076	0.0146482	0.0374841	0.0449916	0.0815579	0.516821	0.417547	0.0610606	0.0110292	0.0256196	0.0327146	0.092237	0.424554	0.601294	0.0364295	0.0572682	0.101289	0.0516858	0.0146835	0.0425506	0.0442489	0.0800199	0.624215	0.469843	0.0611578	0.0152779	0.0319812	0.0420402	0.168168	1.05906	0.667191	0.0369478	0.056108	0.100378	0.0512888	0.014649	0.0375698	0.038962	0.0766608	0.570849	0.448367	0.0609798	0.0109365	0.0294509	0.0400817	0.150736	0.926187
1942	0.070769	0.10244	0.0508554	0.014948	0.0385781	0.0460095	0.0701945	0.506811	0.420828	0.0574549	0.0110791	0.0273507	0.0353843	0.0977447	0.451637	0.622662	0.0369569	0.0521541	0.10295	0.0522246	0.0149805	0.0432449	0.0426714	0.0692998	0.60116	0.467725	0.0575299	0.015214	0.0339957	0.0447936	0.175919	1.07474	0.656203	0.0373432	0.056084	0.102072	0.0518689	0.0149488	0.0387669	0.0391366	0.0667531	0.553482	0.448107	0.0573779	0.0109753	0.0314908	0.0428289	0.158797	0.945332
1943	0.0719687	0.104153	0.0517973	0.0152651	0.0397659	0.0471976	0.074395	0.502056	0.421846	0.0601669	0.0109739	0.0279936	0.0368246	0.100265	0.457258	0.634144	0.0377617	0.0517235	0.104636	0.0531583	0.0152974	0.0444678	0.0424195	0.0737513	0.596965	0.467215	0.060242	0.014719	0.0349339	0.0463783	0.1794	1.05623	0.676447	0.0381637	0.0588346	0.103883	0.0528207	0.0152641	0.0385958	0.0407081	0.0694811	0.541162	0.448321	0.0600941	0.0108958	0.0324067	0.0446723	0.162999	0.946825
1944	0.0733351	0.10602	0.0532809	0.0157793	0.0406516	0.0482288	0.0740464	0.496854	0.425995	0.0579436	0.0108787	0.0287537	0.0372656	0.107186	0.481286	0.585124	0.0386141	0.0575173	0.10661	0.054588	0.0158148	0.0457093	0.0455779	0.0731771	0.575489	0.467289	0.058024	0.0149979	0.03534	0.0456341	0.189117	1.05336	0.647494	0.0390384	0.0569762	0.105536	0.0542641	0.0157797	0.0405404	0.0400361	0.0723917	0.531974	0.445123	0.0578599	0.0107707	0.0315271	0.0438746	0.173066	0.937787
1945	0.0746865	0.107776	0.0546591	0.0161318	0.0417932	0.0493491	0.0694729	0.465	0.43255	0.0566357	0.0107677	0.0269428	0.0351537	0.102593	0.453053	0.406957	0.0398053	0.0543158	0.108564	0.0561334	0.016173	0.0477714	0.0455594	0.0697454	0.552976	0.478928	0.0567105	0.0144312	0.0329946	0.043186	0.18125	0.998353	0.633414	0.0406575	0.0572201	0.10747	0.0557444	0.0161318	0.0413736	0.0405006	0.0686021	0.501511	0.453818	0.0565528	0.0106578	0.0295255	0.0411366	0.164693	0.866101
1946	0.0766939	0.109304	0.0553514	0.016601	0.0427166	0.0503743	0.0731012	0.459472	0.436559	0.056597	0.0108636	0.0256876	0.0367292	0.0934689	0.406155	0.489729	0.0426112	0.0591062	0.110015	0.0569417	0.0166404	0.0482361	0.0468164	0.0730318	0.539552	0.483743	0.0566732	0.0149108	0.0310551	0.0462226	0.163474	0.877191	0.668473	0.0433598	0.0580953	0.108917	0.0565724	0.0166018	0.0426383	0.0410861	0.0706669	0.488621	0.459421	0.0565153	0.0107545	0.0280796	0.0447927	0.150264	0.804755
1947	0.0779962	0.110365	0.056846	0.0170151	0.0440081	0.0515175	0.0801006	0.468012	0.361339	0.0578197	0.0109556	0.0259471	0.0381085	0.0972504	0.419214	0.501819	0.0416517	0.0542203	0.110992	0.0584276	0.0170544	0.0495489	0.0462103	0.0801331	0.54988	0.392141	0.0578894	0.0146746	0.0312766	0.0476439	0.168853	0.88735	0.675773	0.0423126	0.0576245	0.10992	0.0581229	0.0170166	0.044383	0.0415442	0.077913	0.513431	0.379625	0.0577294	0.0108334	0.0293095	0.0468193	0.158107	0.841881
1948	0.0798045	0.112703	0.0576923	0.017346	0.0447985	0.0526253	0.0828508	0.468987	0.364042	0.0610594	0.0109857	0.0262844	0.041025	0.096141	0.406621	0.510059	0.0412352	0.0498997	0.113333	0.0593161	0.0173881	0.0507093	0.0466419	0.0827827	0.549846	0.394916	0.0611326	0.0144893	0.0316928	0.0520724	0.165789	0.845819	0.661066	0.0418909	0.061074	0.112333	0.0589606	0.0173493	0.0461637	0.0435435	0.0805966	0.498018	0.378317	0.0609778	0.0108935	0.0283502	0.0499878	0.153839	0.765352
1949	0.0817197	0.115394	0.0587705	0.0176693	0.0456953	0.053341	0.0888718	0.487108	0.369435	0.0633553	0.011034	0.0262167	0.0380925	0.10497	0.4509	0.517344	0.042517	0.0584256	0.116137	0.0602325	0.0177126	0.0517821	0.0485539	0.0876176	0.550399	0.396331	0.0634433	0.0148885	0.0307999	0.045657	0.177106	0.883713	0.596113	0.0431614	0.0597125	0.114941	0.0599441	0.0176752	0.0488056	0.0428062	0.0851886	0.518212	0.383595	0.0632548	0.0109172	0.028798	0.0442688	0.166973	0.807407
1950	0.0889803	0.119751	0.0625663	0.0182583	0.0483304	0.0568482	0.0944421	0.489137	0.37835	0.0620747	0.0140028	0.0261976	0.0386104	0.106526	0.449853	0.511676	0.0435555	0.0463221	0.120498	0.064154	0.0183034	0.0549552	0.0468076	0.0920382	0.537376	0.403815	0.0621395	0.0189174	0.0303063	0.045845	0.177234	0.857494	0.561601	0.0442821	0.0629004	0.119317	0.0638466	0.0182626	0.0504137	0.0452361	0.0887519	0.494762	0.388087	0.0619786	0.0138207	0.0272869	0.044232	0.167893	0.775487
1951	0.0912865	0.121816	0.0636889	0.0188106	0.0497401	0.0584439	0.100332	0.513253	0.384965	0.0630386	0.0146574	0.0259994	0.0390323	0.10299	0.423613	0.540619	0.0446357	0.0517076	0.122537	0.0653776	0.0188575	0.0565254	0.0489825	0.09857	0.577508	0.412632	0.0631102	0.0204398	0.0302754	0.0468296	0.171022	0.803379	0.588398	0.0453211	0.0627021	0.121298	0.0650686	0.0188158	0.0522111	0.0458429	0.0933514	0.521942	0.395988	0.0629346	0.0144441	0.027356	0.0455993	0.162607	0.746251
1952	0.0937682	0.124166	0.0643231	0.0193042	0.0513369	0.0598621	0.105713	0.537541	0.392539	0.0647727	0.0151031	0.0241527	0.0375676	0.0977414	0.395715	0.5467	0.045332	0.0546867	0.124938	0.0661186	0.0193534	0.0584774	0.047832	0.102413	0.597662	0.421307	0.0648441	0.0207325	0.0277137	0.0452914	0.161649	0.747499	0.565218	0.0460508	0.066964	0.123879	0.0659026	0.0193119	0.0551297	0.0475135	0.0962401	0.601891	0.418018	0.0646802	0.0149176	0.0284702	0.045226	0.156581	0.737881
1953	0.0957081	0.126442	0.0643542	0.019619	0.0525717	0.0609226	0.110511	0.556132	0.399018	0.0657788	0.0147069	0.0227883	0.0360405	0.092343	0.365341	0.549946	0.0470856	0.0594491	0.127265	0.066248	0.0196679	0.0596455	0.0478113	0.106503	0.617339	0.429262	0.0658523	0.0201266	0.0259129	0.0438915	0.152634	0.692544	0.549975	0.0478878	0.0706541	0.126242	0.066075	0.0196259	0.0554929	0.0483338	0.0987063	0.618317	0.426018	0.0656926	0.0145563	0.0264386	0.0443869	0.149157	0.704741
1954	0.0981436	0.128814	0.0643377	0.0198282	0.0544119	0.0625567	0.117625	0.582489	0.406325	0.0671205	0.0160959	0.0215274	0.0352361	0.0862645	0.336151	0.571512	0.0495756	0.062553	0.129585	0.0663258	0.0198777	0.0618351	0.0491868	0.113688	0.658481	0.439247	0.0671964	0.0224256	0.0244362	0.0433751	0.141753	0.634618	0.574536	0.0503525	0.0676891	0.128488	0.0661838	0.0198365	0.0581718	0.0483794	0.103229	0.673368	0.439811	0.0670155	0.0158687	0.0256959	0.0440882	0.139478	0.652456
1955	0.101124	0.131146	0.0653126	0.0220119	0.0561849	0.0645698	0.12899	0.613465	0.415115	0.0691791	0.0168261	0.0209271	0.0333912	0.0891988	0.342947	0.59269	0.0507494	0.0574768	0.131866	0.0672277	0.0220737	0.064322	0.051979	0.124864	0.700512	0.449086	0.0692548	0.0229734	0.0236288	0.040373	0.143753	0.640627	0.553246	0.0514939	0.07333	0.130812	0.0670215	0.0220206	0.0595009	0.052225	0.114802	0.664447	0.439523	0.0690902	0.0166438	0.0230526	0.0400534	0.140331	0.625446
1956	0.103678	0.13344	0.0656348	0.0224661	0.0579034	0.0667295	0.139075	0.694721	0.42397	0.0705468	0.017419	0.0214183	0.0353439	0.0877224	0.33421	0.624272	0.0516762	0.0484814	0.134098	0.06747	0.0225266	0.0659717	0.0513393	0.134169	0.800517	0.457668	0.0706137	0.0233293	0.024183	0.0429239	0.137744	0.606531	0.546882	0.0524121	0.0721905	0.133007	0.0673009	0.0224756	0.0617493	0.0530057	0.122475	0.73688	0.445972	0.0704461	0.0171987	0.0230871	0.0429254	0.13524	0.604815
1957	0.105672	0.136039	0.0671082	0.0230017	0.059312	0.0685153	0.149316	0.783122	0.435454	0.0719447	0.0178322	0.0190527	0.0312082	0.0785517	0.293313	0.633839	0.0540194	0.0475529	0.136755	0.0691451	0.0230677	0.0680733	0.0532361	0.141074	0.895529	0.471016	0.0720126	0.0235457	0.0211828	0.0378313	0.121177	0.525633	0.548831	0.0548304	0.0721322	0.135582	0.0690475	0.0230066	0.0598796	0.0542042	0.129205	0.876434	0.464705	0.0718312	0.0175867	0.0209783	0.0381833	0.120893	0.535996
1958	0.108358	0.138366	0.0677591	0.0202872	0.061258	0.0690177	0.15752	0.938468	0.446636	0.073206	0.0182134	0.0176193	0.0290066	0.0768825	0.285333	0.628237	0.0571156	0.0558494	0.1391	0.0698069	0.0203344	0.0696476	0.0554605	0.148838	1.10024	0.483296	0.073281	0.024995	0.019394	0.0346734	0.11743	0.501827	0.536029	0.0579643	0.0772831	0.137993	0.0698088	0.0202924	0.0627508	0.056239	0.135727	1.10908	0.481147	0.0731079	0.0180098	0.0195155	0.0358106	0.118533	0.539818
1959	0.109856	0.14079	0.0672861	0.024075	0.0627988	0.0713519	0.165067	1.07121	0.456863	0.0745678	0.0187773	0.0169307	0.0277902	0.0737928	0.268576	0.62501	0.0587026	0.067772	0.141635	0.0693122	0.0241391	0.0711925	0.0569583	0.155195	1.26523	0.49416	0.0746454	0.0256938	0.0185083	0.0329481	0.111501	0.457821	0.530273	0.0597429	0.0820798	0.140561	0.0693046	0.0240819	0.0638405	0.0582863	0.141139	1.27527	0.491896	0.0744789	0.0185996	0.0185895	0.0339274	0.112277	0.489402
1960	0.112171	0.143652	0.0671967	0.0230814	0.065526	0.0732879	0.171747	1.14969	0.469053	0.0755765	0.0195877	0.0161112	0.0258823	0.0739236	0.266802	0.654858	0.0669282	0.0769744	0.14455	0.0691253	0.0231367	0.074004	0.0580277	0.159619	1.32194	0.504822	0.0756496	0.0262744	0.0174121	0.0301162	0.110374	0.442043	0.529033	0.0683173	0.0798203	0.143395	0.069068	0.0230856	0.0652004	0.0578476	0.134067	1.29583	0.502089	0.0754586	0.0192919	0.017577	0.0307265	0.110531	0.462954
1961	0.1148	0.14646	0.0668745	0.0226258	0.067393	0.0750008	0.175885	1.04265	0.480002	0.0782117	0.0198068	0.0155316	0.0246485	0.0725765	0.25885	0.657676	0.0711931	0.0844969	0.147367	0.0687365	0.0226772	0.0761008	0.0615077	0.163734	1.176	0.515574	0.0782926	0.0266888	0.0167048	0.0283978	0.107027	0.419262	0.497537	0.0726034	0.0878916	0.146326	0.0688504	0.0226278	0.065483	0.0613824	0.138339	1.24323	0.522805	0.078114	0.0195984	0.017261	0.0301518	0.109234	0.486216
1962	0.11755	0.149411	0.0667056	0.0222411	0.0697061	0.0774788	0.182253	0.978095	0.49341	0.0793934	0.0202652	0.0158969	0.024844	0.0749703	0.264418	0.702856	0.0768492	0.0794541	0.150322	0.0683057	0.0222869	0.0781847	0.0612957	0.17064	1.07958	0.526604	0.0794625	0.0264402	0.0170065	0.0280419	0.106357	0.405661	0.465653	0.0786896	0.0908675	0.149329	0.0684214	0.022241	0.0661043	0.0638068	0.155638	1.16218	0.533718	0.0792952	0.0200557	0.0174764	0.0293782	0.108956	0.458435
1963	0.120218	0.152462	0.0664768	0.0239777	0.0717862	0.0779055	0.191562	0.955216	0.505335	0.081384	0.0205581	0.0156933	0.0237997	0.0758126	0.262355	0.746714	0.0825804	0.0894356	0.153453	0.0679058	0.0240348	0.0815891	0.0649672	0.178431	1.03051	0.536784	0.0814631	0.026601	0.0166726	0.0263938	0.104406	0.385545	0.453048	0.0846376	0.0926528	0.15242	0.0679661	0.023977	0.0675721	0.0646048	0.15543	1.10518	0.544639	0.0812794	0.020332	0.0172874	0.0276551	0.106063	0.437995
1964	0.124892	0.155896	0.0671927	0.0237243	0.0739322	0.0802072	0.198268	0.927263	0.513377	0.0836485	0.0222858	0.0154512	0.02265	0.0761087	0.259141	0.735787	0.0899091	0.0936957	0.156881	0.0684755	0.0237757	0.0833637	0.0723052	0.184892	0.994963	0.543644	0.0837256	0.0287375	0.0163646	0.0248336	0.100955	0.370493	0.448806	0.0922949	0.0941205	0.155761	0.0685645	0.0237222	0.0682778	0.069277	0.165595	1.01405	0.544744	0.0835366	0.0220081	0.0164872	0.0255767	0.103831	0.404282
1965	0.129056	0.16084	0.0670083	0.0248501	0.0755208	0.0819446	0.205872	0.904122	0.526207	0.0863586	0.0233202	0.0157576	0.022846	0.0775637	0.262925	0.733112	0.0947349	0.102622	0.161857	0.0680941	0.0249058	0.0851809	0.0756555	0.193185	0.972624	0.557107	0.0864463	0.030525	0.0166689	0.0249917	0.0983646	0.373857	0.440443	0.0971713	0.0983161	0.160779	0.0681391	0.0248496	0.0711181	0.071164	0.162921	0.955055	0.557423	0.0862493	0.0230196	0.0167588	0.0259714	0.100008	0.41827
1966	0.132133	0.165223	0.0679822	0.0244322	0.0777766	0.0836377	0.214272	0.947435	0.537954	0.0883006	0.0238369	0.0156891	0.0218602	0.079979	0.269746	0.666775	0.105545	0.101177	0.166147	0.0687055	0.0244814	0.087107	0.0749651	0.20133	1.00505	0.565078	0.0883735	0.0294294	0.0164675	0.0235022	0.0921445	0.36814	0.438789	0.108313	0.101524	0.165253	0.0687961	0.0244351	0.076377	0.0729813	0.182946	1.2035	0.589881	0.0881916	0.0235064	0.0178063	0.0248112	0.0933403	0.435942
1967	0.135754	0.168697	0.0691461	0.0256202	0.0794272	0.0847254	0.221794	0.945397	0.548697	0.0908299	0.0242685	0.0155149	0.0210087	0.0783659	0.262038	0.612829	0.109245	0.102651	0.169603	0.0696589	0.025675	0.089366	0.0748536	0.208312	0.980261	0.571394	0.0908948	0.028106	0.0161626	0.0222505	0.0849997	0.337916	0.443044	0.112158	0.0949854	0.168291	0.0696497	0.025621	0.0767057	0.0704511	0.18561	1.03256	0.578153	0.0906558	0.0236802	0.0165481	0.0229867	0.0850243	0.376908
1968	0.139691	0.170966	0.070026	0.0267009	0.0815321	0.0868632	0.2269	0.981024	0.563984	0.0938908	0.025665	0.0155698	0.0202542	0.0823472	0.269813	0.588231	0.126511	0.116874	0.171815	0.0701914	0.02676	0.0917641	0.0770619	0.214703	0.99975	0.581502	0.0939695	0.0308019	0.0161024	0.0211615	0.0811791	0.33219	0.433147	0.129581	0.103239	0.170556	0.0701053	0.0267021	0.0782961	0.0736829	0.192067	0.998813	0.582183	0.0937401	0.0251606	0.0161554	0.021714	0.079621	0.365399
1969	0.143942	0.177231	0.071401	0.0274385	0.0837056	0.0899379	0.233584	1.03984	0.572735	0.0971515	0.027045	0.0153986	0.0192941	0.0842455	0.273649	0.569339	0.131966	0.119606	0.178257	0.0715242	0.0274995	0.0942042	0.0782329	0.221108	1.07852	0.593543	0.0972257	0.0311999	0.0159599	0.0200504	0.0809927	0.334731	0.421034	0.136519	0.103647	0.176916	0.0714726	0.0274378	0.0788315	0.0745272	0.197945	1.08767	0.59571	0.0969713	0.0263894	0.0160545	0.0206047	0.0800417	0.373178
1970	0.147424	0.184379	0.0727441	0.0280085	0.0856581	0.0923427	0.248676	1.12156	0.583931	0.101705	0.0253738	0.0155599	0.0188986	0.0815241	0.263321	0.551084	0.140522	0.130711	0.185618	0.0729782	0.0280694	0.0961404	0.0815273	0.230907	1.12853	0.604345	0.101788	0.0290264	0.0160465	0.0196089	0.0809178	0.320248	0.391343	0.146033	0.108107	0.184197	0.0730238	0.028008	0.0809345	0.0774635	0.207227	1.12591	0.605654	0.101521	0.0248246	0.0159378	0.0200903	0.0819795	0.354613
1971	0.153506	0.190608	0.0726475	0.0290685	0.0883533	0.0963937	0.251788	1.20326	0.598758	0.104151	0.0253264	0.0155188	0.0178807	0.0853126	0.285895	0.520881	0.135221	0.140932	0.191905	0.0728815	0.0291341	0.0996	0.0828551	0.234248	1.18868	0.615502	0.104229	0.0278361	0.0159322	0.0183155	0.0860433	0.332581	0.382743	0.140325	0.105627	0.190209	0.0727948	0.0290714	0.0863182	0.0769516	0.211535	1.14525	0.611249	0.103923	0.0246571	0.0156681	0.0185328	0.0844632	0.353424
1972	0.157867	0.197634	0.07572	0.0274876	0.0900498	0.0979879	0.261906	1.26619	0.612084	0.106835	0.025125	0.0155089	0.0178078	0.0856769	0.28566	0.504459	0.145289	0.155541	0.199054	0.0761771	0.0275435	0.101362	0.0881402	0.241531	1.22159	0.629767	0.106906	0.0259114	0.0157996	0.0182647	0.0915967	0.334067	0.367431	0.151422	0.124316	0.197839	0.0762449	0.0274855	0.084849	0.0834961	0.207215	1.20603	0.634183	0.106654	0.02462	0.0157167	0.0186579	0.0936017	0.369234
1973	0.161743	0.204323	0.0787372	0.027609	0.0919532	0.100239	0.273898	1.29607	0.630403	0.109753	0.0268387	0.0162589	0.0196493	0.0860305	0.291399	0.505441	0.153447	0.169753	0.205867	0.0792136	0.0276624	0.102944	0.0898445	0.251766	1.22252	0.64939	0.10983	0.0281114	0.0163881	0.0202291	0.0913681	0.343525	0.368307	0.160393	0.121696	0.204376	0.0793155	0.0276063	0.0858266	0.0835555	0.221498	1.23447	0.65902	0.109534	0.0261653	0.0162151	0.0207891	0.0935599	0.3858
1974	0.164571	0.209786	0.0829148	0.0280293	0.0930534	0.102732	0.285585	1.30376	0.648264	0.112922	0.0257644	0.0160158	0.0195686	0.0822458	0.282419	0.47894	0.152815	0.16697	0.211364	0.0838412	0.0280824	0.103722	0.0896513	0.262158	1.24098	0.671846	0.112991	0.0262758	0.0161146	0.0202422	0.0944535	0.339612	0.36444	0.159922	0.125164	0.210227	0.0839007	0.0280279	0.0871274	0.0856305	0.228829	1.41462	0.695562	0.112711	0.0252141	0.0166193	0.0208288	0.0951679	0.379842
1975	0.170843	0.213882	0.088513	0.0319518	0.0933966	0.103049	0.292151	1.38375	0.674002	0.116158	0.0264762	0.0149244	0.0180913	0.0788155	0.270526	0.467622	0.157577	0.180803	0.215515	0.0897472	0.0320209	0.10407	0.0906835	0.267975	1.33029	0.701562	0.116237	0.0273591	0.0150426	0.0187335	0.0927001	0.328098	0.357331	0.164951	0.134269	0.214238	0.0897557	0.031953	0.0895028	0.0871992	0.225501	1.23842	0.706728	0.115964	0.0259701	0.0146754	0.0190703	0.0930831	0.353664
1976	0.173485	0.221778	0.0928195	0.0332556	0.0956764	0.106259	0.297971	1.41305	0.690338	0.119055	0.0264792	0.0153148	0.0168683	0.0852612	0.280485	0.481364	0.175098	0.179196	0.223289	0.0938381	0.0333265	0.106204	0.0899426	0.272901	1.32766	0.714504	0.119122	0.0267384	0.0153644	0.0173754	0.0964619	0.3365	0.359657	0.182973	0.132849	0.221892	0.0939819	0.033253	0.0888136	0.0877904	0.237473	1.3038	0.726366	0.118827	0.0259359	0.0150609	0.0176695	0.0986408	0.364736
1977	0.17322	0.230012	0.0969622	0.0340404	0.0960838	0.109499	0.299279	1.49717	0.709008	0.123268	0.0268328	0.0153849	0.0170679	0.0882788	0.290853	0.488406	0.187628	0.178013	0.231466	0.0978597	0.0341119	0.106101	0.0910159	0.278681	1.41921	0.73169	0.123343	0.0278228	0.0154072	0.0174506	0.0975948	0.336409	0.374123	0.195535	0.13289	0.23004	0.0979881	0.0340365	0.0876702	0.0891916	0.239017	1.41525	0.749144	0.123033	0.0263229	0.0152516	0.0179826	0.0990448	0.387988
1978	0.178835	0.236739	0.102489	0.0363049	0.0961425	0.111206	0.301581	1.57834	0.724163	0.126448	0.0269207	0.0163788	0.0185764	0.0900445	0.295445	0.503868	0.197721	0.181625	0.238132	0.10339	0.036392	0.107029	0.0903904	0.280537	1.43523	0.741774	0.126528	0.0274397	0.0162819	0.018999	0.0992331	0.336609	0.386217	0.205076	0.147718	0.236895	0.103393	0.0362972	0.0862723	0.0921405	0.243271	1.32808	0.750219	0.126262	0.0265769	0.0158196	0.0192016	0.100333	0.352591
1979	0.177639	0.243564	0.10721	0.0371263	0.0979256	0.115044	0.299001	1.58004	0.75416	0.130929	0.02687	0.016972	0.0195261	0.0951031	0.316812	0.518341	0.205299	0.184125	0.244782	0.107953	0.0372043	0.107551	0.0932389	0.28078	1.42301	0.77003	0.131	0.0271508	0.0167468	0.0199147	0.102441	0.355644	0.398649	0.211777	0.142986	0.243297	0.108015	0.0371123	0.0853674	0.0939649	0.246231	1.31993	0.784488	0.130688	0.0264262	0.0161838	0.0204411	0.103641	0.399683
1980	0.180512	0.250279	0.1103	0.0383151	0.0996187	0.118596	0.302513	1.53025	0.758486	0.136205	0.0274353	0.0165257	0.019181	0.0830804	0.271401	0.505247	0.209202	0.186126	0.251551	0.111837	0.0383947	0.109305	0.100696	0.283504	1.40332	0.780055	0.136278	0.0272901	0.0163213	0.0196541	0.0966492	0.307249	0.407921	0.215851	0.147862	0.250104	0.111893	0.0383007	0.0878213	0.0989053	0.247738	1.24392	0.786201	0.135968	0.0270075	0.0156437	0.0196797	0.098608	0.307188
1981	0.18272	0.253609	0.11288	0.0390128	0.0997799	0.119277	0.295767	1.52493	0.781154	0.14177	0.0268631	0.0158958	0.0184758	0.0804135	0.26067	0.479767	0.210382	0.191513	0.25485	0.114817	0.0390853	0.108108	0.102772	0.280021	1.43989	0.807297	0.141844	0.0270871	0.0157646	0.0190041	0.0961087	0.300963	0.423137	0.216946	0.136089	0.252733	0.115251	0.038995	0.085923	0.0960684	0.250331	1.36196	0.82477	0.141424	0.026278	0.0152877	0.0195529	0.100312	0.336622
1982	0.185164	0.260901	0.112726	0.0400771	0.0984179	0.119244	0.291374	1.55381	0.79033	0.145828	0.0266163	0.0144788	0.0169502	0.0762185	0.246006	0.474069	0.225163	0.190995	0.262091	0.115	0.0401628	0.107658	0.102921	0.27826	1.50355	0.820302	0.145904	0.0260126	0.0144091	0.017393	0.0932603	0.282107	0.417171	0.231973	0.151227	0.260448	0.115772	0.0400582	0.0856128	0.100513	0.245885	1.36968	0.83923	0.145544	0.026177	0.0139273	0.0179172	0.0998712	0.318667
1983	0.188041	0.267667	0.109236	0.0398563	0.0997675	0.120003	0.28248	1.58351	0.804239	0.149109	0.0250333	0.0140428	0.0164906	0.0789268	0.244346	0.470341	0.241633	0.207382	0.268995	0.11123	0.039933	0.108289	0.105416	0.270829	1.52528	0.83417	0.14921	0.0258326	0.0139485	0.0168536	0.0959279	0.275729	0.412048	0.248998	0.150366	0.266994	0.11172	0.0398372	0.0866552	0.0994193	0.245506	1.42259	0.854648	0.148791	0.0246164	0.0135268	0.0172908	0.100636	0.307263
1984	0.196416	0.272324	0.112301	0.0403009	0.103226	0.122398	0.271088	1.6411	0.837042	0.152181	0.0252706	0.0151019	0.017219	0.0797867	0.247594	0.467791	0.254271	0.208139	0.273525	0.114336	0.0403714	0.111528	0.107888	0.260266	1.57513	0.864387	0.152253	0.0249447	0.0150266	0.0174727	0.0971896	0.269093	0.398214	0.262142	0.159962	0.271851	0.114964	0.0402759	0.0878653	0.103467	0.23433	1.44073	0.880314	0.151857	0.0248487	0.0145698	0.0176918	0.103828	0.283632
1985	0.201401	0.279714	0.111262	0.0416052	0.103578	0.123615	0.257749	1.66206	0.846076	0.155341	0.0248057	0.0151515	0.0172427	0.0770281	0.240739	0.47746	0.269358	0.213507	0.280863	0.113324	0.041656	0.108803	0.108724	0.247123	1.57129	0.868005	0.155391	0.0249724	0.0151	0.0174257	0.0944518	0.256371	0.398424	0.277812	0.159727	0.279357	0.114322	0.0415848	0.0899552	0.104535	0.220579	1.51697	0.893138	0.154995	0.0243902	0.0148583	0.0177932	0.103469	0.280254
1986	0.203114	0.285407	0.108803	0.0430796	0.105304	0.128162	0.270285	1.74185	0.854164	0.157699	0.0248311	0.0148245	0.016983	0.0775982	0.243253	0.489873	0.267708	0.218345	0.286642	0.109236	0.0431481	0.112372	0.115229	0.258022	1.63354	0.87092	0.157771	0.0249254	0.0148011	0.0171231	0.079791	0.256675	0.399409	0.275267	0.183953	0.285688	0.109453	0.0430511	0.0892014	0.115286	0.2277	1.48365	0.890214	0.157491	0.0246164	0.0143965	0.0175515	0.0811403	0.287452
1987	0.209	0.290873	0.109687	0.0441646	0.108836	0.134182	0.267628	1.79832	0.86744	0.161663	0.0251366	0.0156159	0.0178971	0.0797243	0.247093	0.499178	0.287104	0.224578	0.29172	0.109878	0.0441926	0.111309	0.118446	0.256727	1.67902	0.877774	0.161701	0.0259689	0.0155893	0.0179288	0.0805872	0.252019	0.390118	0.292883	0.173635	0.290364	0.11	0.0441346	0.0914027	0.115511	0.233028	1.51104	0.889145	0.161358	0.0248089	0.0151117	0.0180146	0.0816309	0.259039
1988	0.215953	0.300047	0.109499	0.0457471	0.108307	0.133695	0.261882	1.85149	0.894637	0.167669	0.0256363	0.0161663	0.0188081	0.0833279	0.258591	0.509326	0.300718	0.232861	0.300676	0.109404	0.045773	0.110476	0.120718	0.252508	1.71839	0.898231	0.167697	0.0259738	0.0161434	0.0186025	0.0819923	0.247572	0.37522	0.304336	0.196483	0.30003	0.109366	0.0457167	0.0929169	0.12115	0.229452	1.67615	0.918888	0.167455	0.0254266	0.0159694	0.0188329	0.0811675	0.262254
1989	0.222586	0.307757	0.111618	0.0443324	0.107825	0.133587	0.253663	1.88376	0.915426	0.173321	0.0264381	0.0161885	0.0191603	0.0819248	0.253799	0.507643	0.312349	0.247528	0.308663	0.111526	0.0443991	0.11484	0.129856	0.245242	1.7357	0.917799	0.173414	0.0266148	0.0161571	0.0189121	0.0806616	0.240131	0.373532	0.315228	0.211979	0.307818	0.11171	0.0443012	0.0921182	0.12523	0.228943	1.61559	0.934158	0.173165	0.0263158	0.0157424	0.0193278	0.082074	0.264764
1990	0.233086	0.330908	0.114132	0.0469206	0.105016	0.133617	0.253596	1.95869	0.9493	0.190901	0.0274034	0.0157037	0.0184607	0.0748553	0.249212	0.504524	0.311218	0.261831	0.331983	0.114175	0.0469977	0.111982	0.133306	0.24543	1.80856	0.954125	0.191021	0.0276034	0.015667	0.0181838	0.0747957	0.234231	0.363094	0.313791	0.211	0.330921	0.114293	0.0469023	0.0971923	0.124688	0.229523	1.74088	0.97177	0.190651	0.027163	0.0153895	0.0180252	0.0760699	0.225647
1991	0.235625	0.335762	0.11464	0.0468639	0.104051	0.135893	0.238201	1.93689	0.968683	0.1979	0.0268647	0.014831	0.0175129	0.0703245	0.236405	0.498165	0.334252	0.259157	0.336448	0.114691	0.0469116	0.108157	0.135208	0.232992	1.82556	0.971417	0.197978	0.0270466	0.0148109	0.0172631	0.0706392	0.222676	0.37708	0.335671	0.20944	0.335295	0.114915	0.0468388	0.0936373	0.127259	0.221153	1.68989	0.983823	0.197599	0.0266125	0.0144948	0.0172365	0.0721923	0.223078
1992	0.236423	0.340916	0.116887	0.0431616	0.102511	0.13566	0.19955	1.90077	0.982269	0.202324	0.0272496	0.0142347	0.0169049	0.0662668	0.225099	0.476039	0.328877	0.264161	0.34145	0.116898	0.043192	0.105489	0.13744	0.198227	1.87444	0.9856	0.202405	0.0277708	0.0142501	0.0166404	0.0664773	0.2106	0.400019	0.329563	0.210799	0.340227	0.116926	0.0431424	0.0939257	0.128641	0.197102	1.8302	0.99383	0.202022	0.0269786	0.0140335	0.0162882	0.067255	0.190184
1993	0.241253	0.342657	0.113362	0.0432495	0.100216	0.135675	0.166767	1.96689	0.988222	0.20683	0.0287789	0.0142072	0.0171813	0.0623572	0.211859	0.470295	0.341867	0.259579	0.342664	0.113331	0.0432615	0.10127	0.134388	0.166661	1.97045	0.990122	0.206846	0.0284051	0.0142345	0.0169114	0.0624389	0.199406	0.408209	0.340247	0.217644	0.341192	0.113843	0.0432367	0.0942786	0.128429	0.167153	2.02557	1.01618	0.206547	0.0284957	0.0141591	0.0173555	0.0646722	0.223134
1994	0.250464	0.360514	0.114705	0.0445977	0.10154	0.140071	0.139145	2.07391	1.0033	0.213104	0.0284534	0.0146209	0.018019	0.0619339	0.210559	0.443273	0.351652	0.275347	0.360362	0.114595	0.044603	0.101948	0.128864	0.139586	2.09379	1.0029	0.21312	0.0285887	0.014638	0.0177193	0.0617261	0.197715	0.396044	0.348674	0.237547	0.358998	0.114758	0.0445851	0.0964576	0.128497	0.142812	1.96693	1.0026	0.212895	0.0282737	0.0142867	0.0175894	0.0626493	0.193478
1995	0.256307	0.373807	0.113339	0.0452619	0.101377	0.142071	0.128976	2.26342	1.02444	0.217478	0.0291599	0.0145942	0.0178652	0.0584559	0.200394	0.428717	0.347278	0.285228	0.373523	0.1132	0.0452638	0.101482	0.133384	0.129645	2.29429	1.02087	0.217495	0.0294299	0.0146016	0.01752	0.0583004	0.186126	0.387733	0.343286	0.249883	0.372002	0.113434	0.045249	0.0965132	0.132659	0.135415	2.31945	1.02558	0.217317	0.029023	0.0143342	0.0174138	0.059623	0.181914
1996	0.25983	0.381784	0.117483	0.045584	0.101227	0.1412	0.121738	2.18584	1.05022	0.221865	0.0287275	0.0149416	0.0181664	0.0583618	0.201839	0.428953	0.362028	0.284992	0.381511	0.117278	0.0455911	0.101783	0.134155	0.122632	2.25748	1.04796	0.221879	0.0285675	0.0149507	0.017658	0.0580236	0.181002	0.38257	0.359021	0.238446	0.379337	0.117446	0.045562	0.0931599	0.130527	0.127007	2.13315	1.04249	0.221554	0.028473	0.0145481	0.0173896	0.0590806	0.170952
1997	0.262042	0.386877	0.121621	0.0390974	0.100022	0.139969	0.118482	2.17201	1.07249	0.229653	0.0283067	0.0153535	0.0188926	0.0570412	0.197229	0.409482	0.362439	0.287695	0.386786	0.121825	0.0390996	0.100216	0.135677	0.119169	2.50572	1.10249	0.229666	0.0282668	0.0156739	0.0188643	0.0578586	0.19657	0.380942	0.362963	0.246569	0.385021	0.121546	0.0390864	0.0944697	0.132575	0.122785	2.38377	1.09548	0.229424	0.0281357	0.0152926	0.018637	0.0568247	0.188828
1998	0.264789	0.388162	0.122332	0.0374674	0.0984769	0.139012	0.116046	1.96822	1.05291	0.2257	0.0270515	0.0157108	0.0195003	0.0537645	0.185559	0.39249	0.360255	0.280626	0.387783	0.121682	0.0374687	0.0986491	0.135326	0.115727	1.83864	1.03487	0.225697	0.0268729	0.0156026	0.0188784	0.0520402	0.166765	0.330553	0.353993	0.243033	0.38665	0.121707	0.0374571	0.0934037	0.131202	0.1224	2.2101	1.06115	0.225428	0.0268581	0.0156551	0.018283	0.0520337	0.150108
1999	0.269681	0.397705	0.122638	0.0348455	0.0967485	0.135814	0.117547	1.86188	1.07899	0.232346	0.0259576	0.0160526	0.020068	0.0507443	0.177694	0.362724	0.37078	0.279772	0.397707	0.122448	0.0348471	0.0969669	0.132657	0.118145	2.01489	1.09619	0.232331	0.025511	0.0162445	0.0199364	0.0500558	0.174968	0.354039	0.372689	0.264271	0.396818	0.122541	0.0348387	0.0932637	0.132331	0.119355	1.75714	1.07483	0.232214	0.0258834	0.0156551	0.0195209	0.0503873	0.165385
2000	0.266912	0.397616	0.123709	0.0331058	0.0930123	0.128972	0.121348	1.80328	1.08119	0.239593	0.0252491	0.0166339	0.0211051	0.0480441	0.170931	0.321772	0.385461	0.295654	0.398037	0.123891	0.0331083	0.0933523	0.132358	0.121765	2.10688	1.12666	0.239636	0.0255967	0.0171879	0.0216888	0.0481205	0.184155	0.334698	0.390246	0.242433	0.396067	0.123839	0.0331053	0.0924154	0.124484	0.127084	1.95948	1.09343	0.239334	0.0250938	0.0165756	0.0210479	0.0482391	0.170302
2001	0.274441	0.407775	0.122734	0.0339835	0.095888	0.130055	0.125376	1.82137	1.09396	0.243939	0.0254761	0.0161517	0.0202992	0.0489082	0.172512	0.323871	0.392408	0.272209	0.408722	0.123759	0.033991	0.0968593	0.130911	0.125102	2.30422	1.18051	0.243948	0.0247904	0.0170099	0.0215527	0.0508487	0.203795	0.356653	0.405719	0.254818	0.40675	0.122848	0.0339827	0.0954648	0.126833	0.12518	1.72296	1.08877	0.243731	0.0253335	0.0159143	0.020329	0.0490228	0.174124
2002	0.280148	0.420316	0.123496	0.0332665	0.100217	0.132613	0.125758	1.81827	1.12547	0.245258	0.0263892	0.0157114	0.0200006	0.0474874	0.1654	0.317779	0.403275	0.273548	0.420599	0.122847	0.0332683	0.100466	0.130862	0.125177	1.75952	1.11273	0.245255	0.0262678	0.0156954	0.019532	0.0459924	0.154638	0.302487	0.404284	0.255307	0.419672	0.12323	0.03326	0.0955934	0.127879	0.123599	1.77735	1.11965	0.245022	0.026257	0.0157119	0.0195334	0.0470247	0.155149
2003	0.286822	0.44322	0.125073	0.0334792	0.102777	0.135699	0.131072	1.86457	1.15088	0.250201	0.0271099	0.0156061	0.0196839	0.0480802	0.164886	0.319868	0.406404	0.266559	0.443059	0.124623	0.0334824	0.103182	0.133358	0.129255	1.78604	1.13648	0.250216	0.0274429	0.0157336	0.0194296	0.04735	0.158029	0.284396	0.399353	0.253032	0.440849	0.124995	0.0334706	0.0962488	0.13052	0.127455	1.78863	1.13418	0.249912	0.0269605	0.0157493	0.0199751	0.0481968	0.171152
2004	0.294995	0.459596	0.128487	0.03599	0.108833	0.140577	0.138625	1.94164	1.18697	0.256442	0.0267548	0.0158647	0.0200082	0.0504142	0.175964	0.316942	0.427182	0.257503	0.459076	0.12853	0.0359919	0.108981	0.136885	0.138597	1.87615	1.16944	0.256445	0.0272849	0.0158456	0.0199067	0.0508315	0.173237	0.308859	0.420735	0.241731	0.45616	0.128615	0.0359852	0.104368	0.132327	0.133149	1.89619	1.18009	0.256026	0.0265429	0.0160887	0.020663	0.0510378	0.190754
2005	0.30427	0.461155	0.133472	0.0374891	0.108667	0.142252	0.13881	2.01328	1.19492	0.253709	0.0272687	0.0155667	0.0197327	0.0513526	0.17736	0.316037	0.446911	0.265059	0.460945	0.13352	0.0374886	0.108428	0.139609	0.138502	2.10664	1.2087	0.253731	0.0283027	0.0156773	0.0193839	0.0514537	0.170255	0.302591	0.442553	0.24588	0.457807	0.133287	0.0374784	0.101233	0.134274	0.135063	2.023	1.21097	0.25328	0.0270396	0.015479	0.0191113	0.0503115	0.167367
2006	0.319602	0.469521	0.136578	0.0386893	0.112335	0.146693	0.140536	2.03996	1.1815	0.254512	0.0269242	0.0150024	0.0188771	0.0509533	0.173043	0.309409	0.464333	0.319301	0.469507	0.136572	0.0386894	0.112345	0.146682	0.140509	2.03737	1.1812	0.254512	0.0269243	0.0150012	0.0188731	0.0509417	0.172937	0.308902	0.464072	0.319146	0.469391	0.136527	0.0386891	0.112207	0.146633	0.140258	2.01278	1.17772	0.254508	0.0269226	0.0149794	0.0188397	0.0508706	0.171984
2007	0.337049	0.473424	0.140372	0.0409177	0.116234	0.150114	0.13915	2.02164	1.2322	0.258319	0.0277113	0.0146423	0.0181576	0.0507766	0.170274	0.30352	0.493892	0.334588	0.473357	0.140333	0.0409174	0.116182	0.149774	0.13911	2.014	1.23075	0.258315	0.0276782	0.0146357	0.0181293	0.0507071	0.169442	0.301723	0.493143	0.336293	0.473178	0.14021	0.0409174	0.116062	0.150018	0.138714	1.97573	1.22421	0.258314	0.027709	0.0146009	0.0180301	0.0505069	0.166504
2008	0.348616	0.485574	0.140902	0.0403739	0.119768	0.15616	0.141103	1.98174	1.29643	0.255093	0.0285072	0.0141314	0.0174506	0.0486016	0.163383	0.300797	0.510578	0.346461	0.485414	0.140791	0.0403739	0.119775	0.15594	0.140995	1.95409	1.29053	0.255092	0.0284982	0.014107	0.0173676	0.048437	0.160913	0.295408	0.508012	0.347117	0.484912	0.140451	0.0403732	0.119505	0.15597	0.140341	1.86752	1.27132	0.255084	0.0285032	0.0140237	0.0171016	0.0479487	0.153008
2009	0.353013	0.49644	0.140085	0.0418115	0.121306	0.152349	0.137191	1.94998	1.38933	0.257334	0.0273543	0.0130322	0.0156694	0.0444518	0.150068	0.290414	0.513022	0.35414	0.496439	0.140077	0.0418118	0.121351	0.152589	0.137163	1.94697	1.38893	0.257337	0.0273775	0.0130307	0.0156647	0.0444401	0.149938	0.289687	0.512666	0.352505	0.496249	0.139992	0.0418111	0.121109	0.152311	0.136827	1.92013	1.38283	0.25733	0.0273522	0.0130132	0.0156249	0.044332	0.148693
2010	0.34019	0.511157	0.148252	0.0458163	0.13016	0.15845	0.135735	1.95277	1.43384	0.253202	0.0276283	0.0131884	0.0160673	0.045868	0.156365	0.291337	0.521431	0.33949	0.511092	0.14822	0.0458159	0.130113	0.158356	0.135699	1.94429	1.43166	0.253201	0.027617	0.0131828	0.0160512	0.0458339	0.155842	0.289661	0.52052	0.339781	0.510895	0.148109	0.045816	0.130053	0.158406	0.135349	1.91238	1.42377	0.253199	0.0276263	0.0131612	0.0160016	0.0457046	0.154209
[truncated: 2 more columns]

## Sheet: Figure S8
unit: ratio
	South America							Nouth America							Boreal Asia							Europe
	obs	BB4CMIP+CEDS	BB4CMIP_{post}+CEDS	BB4CMIP_{post}+CEDS_{post}	LPJ-LMfire+CEDS	LPJ-LMfire_{post}+CEDS	LPJ-LMfire_{post}+CEDS_{post}	obs	BB4CMIP+CEDS	BB4CMIP_{post}+CEDS	BB4CMIP_{post}+CEDS_{post}	LPJ-LMfire+CEDS	LPJ-LMfire_{post}+CEDS	LPJ-LMfire_{post}+CEDS_{post}	obs	BB4CMIP+CEDS	BB4CMIP_{post}+CEDS	BB4CMIP_{post}+CEDS_{post}	LPJ-LMfire+CEDS	LPJ-LMfire_{post}+CEDS	LPJ-LMfire_{post}+CEDS_{post}	obs	BB4CMIP+CEDS	BB4CMIP_{post}+CEDS	BB4CMIP_{post}+CEDS_{post}	LPJ-LMfire+CEDS	LPJ-LMfire_{post}+CEDS	LPJ-LMfire_{post}+CEDS_{post}
1750	0.327369	0.219445	0.343338	0.343493	0.608648	0.320862	0.324153	0.483033	0.465739	0.721282	0.725087	0.432581	0.573269	0.579946	0.506816	0.318635	0.40022	0.43038	0.387883	0.50694	0.526172	0.357474	0.151762	0.196588	0.266879	0.236643	0.276603	0.321391
1751	0.31628	0.194111	0.325818	0.326109	0.620723	0.306672	0.309894	0.475446	0.458211	0.704846	0.709836	0.402688	0.5443	0.551401	0.509914	0.302318	0.384812	0.41703	0.350378	0.46678	0.485462	0.343419	0.150116	0.193488	0.26669	0.24649	0.289982	0.332948
1752	0.331294	0.189607	0.329737	0.330235	0.610471	0.315244	0.318742	0.475446	0.45295	0.702029	0.709276	0.50882	0.600214	0.608043	0.520339	0.293282	0.380197	0.420334	0.350561	0.460082	0.482369	0.336869	0.149951	0.190997	0.280068	0.243432	0.282091	0.334488
1753	0.368508	0.199137	0.359014	0.359611	0.612148	0.338083	0.34212	0.470681	0.459596	0.687712	0.694819	0.552757	0.579832	0.58587	0.552537	0.309656	0.401933	0.440869	0.457276	0.560661	0.580171	0.328928	0.151212	0.190805	0.277233	0.242317	0.271966	0.317418
1754	0.373586	0.192533	0.358394	0.359056	0.611733	0.337407	0.341542	0.467697	0.477063	0.677804	0.683503	0.586545	0.571384	0.576805	0.561944	0.351785	0.444212	0.479201	0.474969	0.561038	0.579053	0.327755	0.154688	0.19306	0.272664	0.248673	0.276256	0.318409
1755	0.365938	0.221178	0.367855	0.368276	0.606554	0.330195	0.334275	0.45718	0.458147	0.666387	0.673795	0.481984	0.547858	0.554683	0.547507	0.308963	0.396836	0.437086	0.389319	0.500824	0.520965	0.324876	0.152959	0.190251	0.280084	0.248453	0.283032	0.329921
1756	0.368755	0.210614	0.366373	0.36686	0.617916	0.334375	0.338437	0.453323	0.462321	0.654055	0.661264	0.583371	0.523347	0.528462	0.55411	0.320172	0.408529	0.447709	0.475	0.544731	0.561912	0.316036	0.154243	0.189625	0.277285	0.247208	0.272262	0.312375
1757	0.36535	0.19446	0.347229	0.347918	0.621632	0.331265	0.335309	0.457292	0.460661	0.667124	0.673767	0.490493	0.540413	0.546147	0.555962	0.316698	0.404341	0.442753	0.479118	0.569659	0.588644	0.326835	0.155907	0.193346	0.280352	0.244625	0.273303	0.317625
1758	0.362705	0.168678	0.325558	0.326583	0.623089	0.330152	0.334148	0.463466	0.457724	0.666548	0.674506	0.465953	0.518668	0.524466	0.550388	0.311886	0.402224	0.444882	0.448994	0.54724	0.565815	0.336046	0.153665	0.190977	0.286768	0.248597	0.281297	0.324577
1759	0.369436	0.180961	0.343121	0.34397	0.588072	0.336824	0.34091	0.472608	0.463468	0.696519	0.70387	0.499433	0.585202	0.593309	0.553878	0.325145	0.417098	0.460085	0.372849	0.500109	0.524427	0.326188	0.156563	0.193127	0.291263	0.237465	0.271458	0.328786
1760	0.368987	0.199287	0.354011	0.354675	0.615612	0.33469	0.338805	0.465956	0.475019	0.693078	0.700076	0.432502	0.555621	0.564234	0.546945	0.353028	0.443813	0.485874	0.372003	0.508422	0.533454	0.331572	0.157944	0.19414	0.291005	0.239319	0.277508	0.336033
1761	0.36199	0.209743	0.350543	0.351153	0.617941	0.330775	0.334776	0.462714	0.461888	0.687961	0.695771	0.467917	0.559962	0.567727	0.537737	0.325878	0.415609	0.459769	0.394266	0.515304	0.538996	0.335522	0.157584	0.194529	0.295507	0.247644	0.285229	0.341509
1762	0.353323	0.192282	0.342539	0.343184	0.613948	0.319462	0.323441	0.462657	0.469775	0.682815	0.690033	0.423591	0.54436	0.552678	0.540123	0.344355	0.433692	0.475777	0.386388	0.524239	0.548743	0.335374	0.158662	0.195127	0.292126	0.245748	0.28416	0.341725
1763	0.353001	0.191734	0.33298	0.333745	0.634232	0.318301	0.322264	0.45378	0.46746	0.67044	0.678354	0.550965	0.545702	0.55258	0.553182	0.342469	0.434561	0.478864	0.420245	0.526796	0.549078	0.340918	0.158188	0.194586	0.296317	0.253381	0.288086	0.341559
1764	0.352789	0.188032	0.334248	0.33505	0.630517	0.319018	0.322974	0.459083	0.4413	0.668688	0.679258	0.464999	0.530327	0.537623	0.544837	0.283881	0.371477	0.422281	0.429752	0.551754	0.57504	0.340479	0.154772	0.190875	0.303664	0.244716	0.280195	0.33527
1765	0.348454	0.212169	0.339578	0.34017	0.626464	0.316374	0.320302	0.446894	0.465364	0.663751	0.67311	0.380052	0.502124	0.511463	0.540066	0.337901	0.430309	0.478925	0.36559	0.508112	0.534721	0.341009	0.158531	0.193327	0.303801	0.242868	0.285788	0.347917
1766	0.36594	0.203903	0.353814	0.354502	0.635742	0.323782	0.327982	0.44764	0.452191	0.686546	0.696742	0.491596	0.546627	0.554759	0.54628	0.310331	0.402627	0.454897	0.423559	0.552905	0.579134	0.334103	0.15881	0.19338	0.311658	0.246336	0.280671	0.343349
1767	0.371603	0.206243	0.353775	0.354511	0.630452	0.322388	0.326724	0.43858	0.452048	0.665159	0.675035	0.543978	0.53721	0.545121	0.562371	0.310745	0.401495	0.452376	0.420577	0.546039	0.572279	0.335926	0.159054	0.193431	0.309102	0.243411	0.275264	0.338473
1768	0.371336	0.207947	0.348536	0.349316	0.646762	0.318062	0.322444	0.443231	0.461988	0.663739	0.672882	0.591642	0.535446	0.542656	0.584337	0.332444	0.428589	0.476319	0.433318	0.550168	0.573958	0.328964	0.160709	0.193889	0.302702	0.251876	0.282439	0.339408
1769	0.390875	0.208342	0.357221	0.35811	0.636141	0.329332	0.333948	0.451895	0.465023	0.683114	0.692271	0.539265	0.565617	0.574509	0.588782	0.343053	0.44418	0.492944	0.372672	0.49684	0.523789	0.327417	0.161438	0.194736	0.30623	0.25098	0.286207	0.350623
1770	0.389831	0.22211	0.367321	0.368071	0.63841	0.330012	0.334589	0.450654	0.460504	0.683144	0.692782	0.501233	0.531697	0.539519	0.592858	0.333392	0.435251	0.485186	0.37865	0.499236	0.523064	0.327915	0.160396	0.193205	0.306807	0.255861	0.294497	0.351295
1771	0.390863	0.193558	0.356568	0.357557	0.616224	0.338976	0.343479	0.456554	0.450077	0.683084	0.694244	0.557242	0.571846	0.581183	0.586904	0.310111	0.408982	0.462857	0.367061	0.488081	0.516173	0.330622	0.159258	0.191692	0.312673	0.250787	0.286829	0.35415
1772	0.394891	0.190057	0.352382	0.353511	0.649666	0.339382	0.343951	0.457243	0.445388	0.693216	0.70672	0.525968	0.55206	0.560342	0.671975	0.301465	0.409516	0.468222	0.46885	0.636781	0.663505	0.337805	0.159325	0.193978	0.322707	0.25505	0.291057	0.353553
1773	0.388979	0.19911	0.355651	0.356658	0.636023	0.336855	0.341384	0.472292	0.449158	0.706368	0.719939	0.468577	0.580078	0.590785	0.672307	0.310442	0.424141	0.482508	0.388598	0.565725	0.596664	0.337473	0.159894	0.194554	0.322089	0.243593	0.282011	0.353958
1774	0.37197	0.193691	0.347478	0.348398	0.652868	0.327591	0.331882	0.469511	0.474141	0.692729	0.704778	0.573683	0.581661	0.591455	0.67556	0.368107	0.494222	0.548697	0.405351	0.55594	0.584828	0.338689	0.164654	0.198264	0.31925	0.25388	0.290635	0.358306
1775	0.388904	0.220926	0.371551	0.372337	0.667342	0.340284	0.344736	0.464442	0.451601	0.716258	0.73089	0.517964	0.546557	0.555469	0.689342	0.31635	0.433133	0.492488	0.415989	0.562647	0.587871	0.32681	0.162258	0.19506	0.322273	0.260295	0.300191	0.357845
1776	0.397082	0.208973	0.371455	0.372361	0.670395	0.343495	0.348073	0.498879	0.457579	0.745987	0.760465	0.471136	0.574194	0.583571	0.682402	0.331056	0.458983	0.517802	0.469349	0.66044	0.68777	0.331561	0.164384	0.197996	0.323802	0.251886	0.288412	0.349964
1777	0.402605	0.193105	0.355208	0.356403	0.64136	0.344927	0.349587	0.500055	0.452425	0.748775	0.763852	0.621426	0.617307	0.627172	0.671598	0.318546	0.439017	0.497479	0.420212	0.567779	0.595078	0.33018	0.165348	0.199545	0.322746	0.261685	0.297084	0.359496
1778	0.405985	0.169961	0.329013	0.330627	0.633283	0.352254	0.356925	0.500203	0.454777	0.760687	0.776263	0.493672	0.610501	0.62267	0.689401	0.324813	0.451332	0.510255	0.365335	0.511837	0.541844	0.325705	0.164379	0.197896	0.321036	0.25537	0.294349	0.361322
1779	0.407584	0.18012	0.34795	0.349333	0.631227	0.349065	0.353804	0.506769	0.454856	0.79376	0.809212	0.511012	0.630449	0.642584	0.676254	0.324508	0.451643	0.510708	0.404658	0.579353	0.610901	0.333827	0.166057	0.201256	0.324689	0.250686	0.288398	0.359256
1780	0.406341	0.200633	0.36508	0.366187	0.615831	0.348386	0.353107	0.461615	0.472037	0.763035	0.77788	0.495645	0.562184	0.573994	0.660549	0.364077	0.488376	0.546283	0.39692	0.548977	0.578995	0.322169	0.168756	0.201139	0.323618	0.257454	0.294643	0.361684
1781	0.405584	0.207968	0.365592	0.366681	0.62292	0.349885	0.354589	0.458003	0.460094	0.757616	0.773757	0.466722	0.551973	0.564235	0.66268	0.334816	0.450566	0.51297	0.416715	0.588153	0.620548	0.323881	0.169025	0.200843	0.333006	0.25388	0.288697	0.361602
1782	0.400515	0.191042	0.361891	0.36303	0.640014	0.349093	0.353695	0.462752	0.470374	0.761543	0.776245	0.585405	0.564887	0.575666	0.652537	0.352486	0.468077	0.527709	0.447458	0.602551	0.632778	0.328633	0.169663	0.201974	0.330455	0.25801	0.289395	0.358502
1783	0.380251	0.191581	0.34644	0.347543	0.599153	0.342913	0.347204	0.475975	0.470766	0.777655	0.7926	0.476562	0.578414	0.591855	0.625617	0.3517	0.46715	0.527569	0.356696	0.490955	0.524105	0.330898	0.169458	0.202055	0.33208	0.254059	0.292904	0.367784
1784	0.385614	0.18822	0.349777	0.350973	0.61584	0.345587	0.349999	0.476392	0.448368	0.781021	0.798911	0.395534	0.55017	0.565909	0.615329	0.296587	0.399217	0.466301	0.350987	0.516065	0.553843	0.33797	0.166785	0.20012	0.341515	0.243175	0.283831	0.368116
1785	0.395308	0.21403	0.370767	0.371705	0.642028	0.347886	0.352433	0.481956	0.470927	0.786027	0.802173	0.539433	0.595518	0.608273	0.647494	0.34142	0.460494	0.524096	0.391224	0.539143	0.572561	0.340899	0.169303	0.202647	0.339009	0.253157	0.290199	0.366633
1786	0.394668	0.200891	0.370081	0.371094	0.630292	0.349477	0.353951	0.480275	0.463325	0.79151	0.808617	0.530699	0.561573	0.571692	0.641231	0.321553	0.433167	0.500127	0.451316	0.593211	0.621713	0.348081	0.171552	0.205705	0.349646	0.266835	0.305773	0.371441
1787	0.411713	0.205486	0.375369	0.376489	0.663117	0.356821	0.361575	0.485582	0.467673	0.796019	0.813076	0.491738	0.584958	0.597649	0.632599	0.32629	0.438831	0.503863	0.412057	0.572498	0.605875	0.332998	0.172208	0.204672	0.342982	0.255358	0.292135	0.368209
1788	0.411794	0.208193	0.375413	0.37649	0.684725	0.356194	0.360963	0.487324	0.47952	0.791359	0.806394	0.524917	0.596198	0.608842	0.658855	0.347279	0.462201	0.522719	0.385643	0.524684	0.557551	0.325042	0.175428	0.205824	0.336459	0.262138	0.296825	0.372275
1789	0.413733	0.209014	0.380181	0.381188	0.674639	0.360489	0.365198	0.488263	0.483723	0.778929	0.791833	0.671465	0.580201	0.589166	0.642547	0.354668	0.460351	0.518371	0.480047	0.58272	0.609111	0.335926	0.175786	0.206423	0.335972	0.283737	0.312192	0.374094
1790	0.418058	0.223383	0.394688	0.395539	0.666314	0.363772	0.368549	0.527842	0.481921	0.811227	0.823621	0.575214	0.636409	0.647096	0.642386	0.345605	0.455423	0.512056	0.427561	0.553843	0.583571	0.336589	0.175282	0.206427	0.332794	0.268228	0.301608	0.371151
1791	0.426908	0.192084	0.381386	0.382633	0.677304	0.370251	0.375131	0.559437	0.475062	0.849122	0.863243	0.494052	0.638653	0.64997	0.643436	0.322601	0.435814	0.495367	0.442679	0.606621	0.637037	0.328025	0.175058	0.205864	0.335628	0.262129	0.294446	0.363851
1792	0.444378	0.192018	0.385639	0.387022	0.677263	0.388121	0.393126	0.563479	0.472245	0.858528	0.873222	0.59823	0.691304	0.702377	0.637012	0.309983	0.41848	0.479601	0.454148	0.605707	0.637542	0.330456	0.175101	0.206284	0.339105	0.262615	0.29144	0.366127
1793	0.455351	0.19927	0.401537	0.402827	0.654081	0.39277	0.397922	0.586996	0.481084	0.889188	0.902953	0.574698	0.710012	0.72108	0.619768	0.321875	0.435422	0.495732	0.443186	0.590536	0.621373	0.332887	0.176156	0.208178	0.341122	0.265471	0.296685	0.36868
1794	0.45701	0.194089	0.400682	0.402004	0.654795	0.397151	0.402288	0.585863	0.510108	0.891816	0.902656	0.601672	0.717286	0.728175	0.621612	0.379749	0.499988	0.555001	0.432298	0.572321	0.603235	0.339075	0.181397	0.213505	0.33939	0.268548	0.301147	0.374333
1795	0.479689	0.221142	0.441066	0.44212	0.620378	0.41578	0.421122	0.607104	0.492364	0.908405	0.920714	0.533375	0.68853	0.698546	0.622664	0.330707	0.446219	0.50403	0.434654	0.572696	0.600232	0.336092	0.179483	0.211545	0.341144	0.272463	0.308553	0.372748
1796	0.472214	0.203139	0.427603	0.42876	0.644015	0.415599	0.420846	0.559374	0.504637	0.914646	0.925037	0.562894	0.750371	0.761703	0.62901	0.35092	0.468288	0.523435	0.414712	0.560732	0.592302	0.343551	0.182025	0.214177	0.341337	0.267643	0.301589	0.376378
1797	0.471028	0.190261	0.401913	0.403369	0.656064	0.418149	0.42338	0.56167	0.499753	0.924103	0.935398	0.493861	0.726708	0.739404	0.639117	0.330613	0.444153	0.501363	0.392488	0.552809	0.586858	0.341838	0.183265	0.215401	0.346052	0.262366	0.297953	0.377868
1798	0.47717	0.168773	0.366324	0.368255	0.662438	0.423072	0.428321	0.557253	0.505083	0.925956	0.936123	0.538969	0.727136	0.73731	0.635001	0.335382	0.447376	0.503819	0.4226	0.56229	0.591476	0.343882	0.183224	0.214378	0.346041	0.273935	0.308528	0.378188
1799	0.477148	0.179575	0.395459	0.397056	0.658602	0.425045	0.430275	0.538266	0.515241	0.917575	0.926226	0.638918	0.762356	0.7713	0.637268	0.349097	0.45977	0.512322	0.497599	0.624281	0.652787	0.342611	0.187061	0.217354	0.341955	0.274218	0.301115	0.370346
1800	0.482617	0.19912	0.422663	0.423942	0.640706	0.424	0.429364	0.504045	0.530919	0.916583	0.924133	0.457947	0.681943	0.693823	0.64658	0.376785	0.490044	0.538961	0.389715	0.548135	0.579975	0.326368	0.189918	0.217637	0.33426	0.268465	0.300839	0.375496
1801	0.50385	0.206887	0.428313	0.429689	0.654534	0.429064	0.434689	0.548087	0.521067	0.92061	0.929236	0.563992	0.752734	0.763188	0.661353	0.346026	0.454811	0.505128	0.412236	0.554346	0.58416	0.325207	0.189219	0.217487	0.335233	0.272842	0.300895	0.372112
1802	0.504108	0.190137	0.420527	0.422041	0.662787	0.424401	0.430049	0.60032	0.537263	0.897511	0.9023	0.633518	0.748655	0.756741	0.585297	0.37175	0.456768	0.504453	0.473915	0.555399	0.5836	0.359629	0.193108	0.221459	0.343398	0.276262	0.303068	0.374938
1803	0.51324	0.192071	0.416764	0.418385	0.660867	0.429588	0.435333	0.639451	0.536288	0.895689	0.901419	0.579224	0.705499	0.713465	0.589045	0.36177	0.447637	0.498503	0.483485	0.567316	0.594801	0.374215	0.192492	0.221945	0.351268	0.282757	0.31261	0.382328
1804	0.527401	0.189548	0.414306	0.416105	0.661117	0.431221	0.437188	0.661506	0.521048	0.901285	0.911852	0.496969	0.698117	0.708387	0.581703	0.317738	0.401252	0.455067	0.440557	0.561598	0.592961	0.368745	0.193348	0.222748	0.355925	0.281757	0.314279	0.392051
1805	0.530846	0.218356	0.449901	0.451271	0.634973	0.419969	0.42604	0.665447	0.542763	0.889076	0.894512	0.688776	0.793316	0.802446	0.559706	0.354067	0.43154	0.482414	0.418353	0.49657	0.527942	0.380624	0.194565	0.222672	0.353492	0.277255	0.305454	0.386937
1806	0.535356	0.202815	0.439942	0.441533	0.671217	0.422827	0.42894	0.533346	0.540553	0.884939	0.8932	0.622757	0.758084	0.767063	0.548586	0.340148	0.411816	0.464095	0.427027	0.506963	0.538477	0.392724	0.197595	0.225701	0.361489	0.282352	0.311415	0.393701
1807	0.553812	0.21064	0.445446	0.447057	0.653356	0.439355	0.445604	0.486447	0.546765	0.882728	0.890855	0.634962	0.745057	0.753355	0.543983	0.34323	0.41046	0.463643	0.442103	0.509332	0.540176	0.40604	0.198479	0.225948	0.366674	0.278366	0.306851	0.388306
1808	0.567533	0.216015	0.453698	0.455319	0.661116	0.442861	0.449286	0.484659	0.559108	0.873677	0.877698	0.498176	0.689615	0.700045	0.513545	0.358776	0.415025	0.467495	0.416112	0.506479	0.540966	0.407918	0.200129	0.225925	0.366507	0.277327	0.309532	0.398614
1809	0.585742	0.214079	0.458879	0.460627	0.66208	0.45593	0.46249	0.505101	0.568642	0.828723	0.83489	0.570942	0.694586	0.70344	0.497689	0.37188	0.423276	0.478193	0.429567	0.490048	0.520703	0.403995	0.200733	0.224586	0.36816	0.286094	0.316526	0.396928
1810	0.608394	0.228183	0.489202	0.490906	0.668829	0.471631	0.478371	0.588898	0.570596	0.732662	0.744051	0.60778	0.675085	0.684038	0.487949	0.365121	0.419672	0.483476	0.493747	0.52225	0.553437	0.411565	0.202102	0.223248	0.38215	0.292724	0.318384	0.400015
1811	0.642007	0.198547	0.453957	0.456274	0.662147	0.482762	0.489809	0.665144	0.565118	0.719386	0.732581	0.71105	0.735799	0.745828	0.492218	0.341504	0.402837	0.467601	0.440512	0.496032	0.530089	0.415432	0.202297	0.224585	0.382318	0.287644	0.313053	0.402429
1812	0.646826	0.196486	0.445114	0.447562	0.675018	0.487001	0.49412	0.677868	0.563608	0.717774	0.73169	0.573835	0.697663	0.708417	0.495727	0.327764	0.389166	0.455771	0.436798	0.510407	0.54575	0.424825	0.203068	0.226029	0.387782	0.28464	0.314526	0.406532
1813	0.653555	0.207394	0.467251	0.469548	0.68287	0.494428	0.501592	0.678409	0.576625	0.697359	0.710439	0.602284	0.636164	0.644561	0.524423	0.344882	0.409569	0.474797	0.509866	0.539892	0.569862	0.449135	0.205219	0.228952	0.389857	0.294799	0.322673	0.401774
1814	0.645583	0.201129	0.459297	0.461682	0.648166	0.492257	0.499435	0.678754	0.60635	0.694755	0.705067	0.602467	0.672872	0.683222	0.540389	0.400114	0.460112	0.518545	0.406361	0.482703	0.517262	0.456373	0.211049	0.234145	0.382732	0.289348	0.32088	0.411779
1815	0.638268	0.227908	0.500948	0.50293	0.642484	0.491015	0.498177	0.691974	0.590353	0.724335	0.736805	0.525946	0.643507	0.654008	0.520644	0.351636	0.415362	0.480607	0.419961	0.499963	0.534368	0.453997	0.210296	0.233929	0.39664	0.290105	0.323952	0.413912
1816	0.648655	0.218505	0.495223	0.497375	0.680279	0.505142	0.512361	0.71402	0.604131	0.715227	0.727398	0.664312	0.716244	0.726292	0.5244	0.371248	0.433987	0.500288	0.449387	0.514163	0.55058	0.465103	0.215035	0.237567	0.404981	0.2962	0.324528	0.422007
1817	0.637114	0.200281	0.452129	0.454692	0.684024	0.50121	0.508344	0.732137	0.601043	0.709404	0.722282	0.644748	0.692946	0.702338	0.524568	0.351013	0.412794	0.481804	0.479279	0.527739	0.561939	0.470904	0.216574	0.239196	0.413033	0.307754	0.336395	0.428047
1818	0.646925	0.178053	0.393039	0.396249	0.695407	0.497425	0.504662	0.740252	0.608766	0.692029	0.704399	0.695395	0.699633	0.708602	0.488771	0.35693	0.408401	0.476638	0.475989	0.500832	0.534608	0.472783	0.216008	0.236845	0.410597	0.311636	0.337278	0.429195
1819	0.641984	0.189495	0.436917	0.439774	0.692784	0.504923	0.512115	0.7347	0.617188	0.6975	0.709172	0.649594	0.666712	0.675013	0.496671	0.363226	0.4139	0.481052	0.547606	0.530216	0.562629	0.467147	0.221901	0.241996	0.414358	0.313598	0.336139	0.424524
1820	0.636624	0.208531	0.475807	0.478262	0.71028	0.518958	0.526062	0.731561	0.637653	0.67633	0.687802	0.610852	0.665667	0.675062	0.499493	0.396969	0.440588	0.507568	0.471444	0.509808	0.545213	0.453832	0.225507	0.242964	0.416138	0.311524	0.336518	0.432619
1821	0.647825	0.221895	0.482175	0.484601	0.647889	0.531201	0.538474	0.718903	0.627371	0.678746	0.690373	0.697037	0.689011	0.698136	0.497141	0.367307	0.411739	0.481868	0.500554	0.506986	0.544482	0.453058	0.226296	0.243188	0.425013	0.305804	0.32513	0.428502
1822	0.64084	0.200563	0.462635	0.465432	0.67368	0.527927	0.535145	0.71574	0.645133	0.665602	0.676568	0.658889	0.684496	0.694524	0.510173	0.398144	0.43726	0.507167	0.441583	0.484582	0.524478	0.456373	0.230634	0.245883	0.429528	0.310716	0.333035	0.4427
1823	0.649209	0.203596	0.457661	0.460573	0.672766	0.527443	0.534784	0.728343	0.640231	0.671751	0.683196	0.646123	0.661314	0.670269	0.520575	0.382811	0.427268	0.499707	0.49336	0.510186	0.547525	0.445323	0.233439	0.247427	0.43714	0.323707	0.342158	0.445373
1824	0.660788	0.199361	0.444259	0.447448	0.668298	0.524363	0.531909	0.742988	0.625268	0.690275	0.702651	0.644525	0.709452	0.719303	0.534897	0.346603	0.39584	0.469936	0.473829	0.51321	0.553578	0.438803	0.237172	0.251817	0.443325	0.324756	0.3434	0.45476
1825	0.651114	0.229336	0.482272	0.484886	0.671196	0.513035	0.520569	0.738029	0.645097	0.717078	0.726991	0.532499	0.666972	0.677625	0.548925	0.376684	0.424969	0.496	0.451694	0.516146	0.558827	0.447146	0.240627	0.255019	0.44382	0.318445	0.340649	0.457815
1826	0.668793	0.213565	0.472536	0.475548	0.678117	0.514183	0.521941	0.739024	0.643709	0.705972	0.716665	0.611476	0.671888	0.681759	0.560672	0.366125	0.414722	0.487761	0.4319	0.480533	0.521635	0.439522	0.245038	0.258726	0.451688	0.322202	0.341337	0.455335
1827	0.678444	0.216917	0.463267	0.466388	0.684241	0.511586	0.519472	0.763709	0.646364	0.74157	0.75066	0.639067	0.712933	0.721591	0.539462	0.36387	0.407294	0.478757	0.545936	0.538836	0.578331	0.44256	0.249562	0.263089	0.455069	0.339492	0.353858	0.464992
1828	0.672442	0.220261	0.459158	0.462327	0.663475	0.517785	0.525683	0.792625	0.66264	0.763107	0.770849	0.491199	0.651392	0.662519	0.531771	0.39011	0.427828	0.498756	0.462432	0.527015	0.571322	0.452782	0.253517	0.266701	0.460845	0.332283	0.35471	0.476698
1829	0.662714	0.222362	0.458643	0.461921	0.683327	0.510181	0.518055	0.806154	0.669185	0.779002	0.791505	0.512041	0.684772	0.69738	0.544674	0.398593	0.452851	0.53272	0.457261	0.548782	0.596771	0.459909	0.254129	0.268801	0.478425	0.328942	0.353609	0.484246
1830	0.653137	0.234311	0.475965	0.479037	0.674618	0.498992	0.506903	0.826439	0.669961	0.793956	0.806765	0.524924	0.710849	0.723572	0.523965	0.394551	0.445372	0.525138	0.471339	0.555605	0.60438	0.453058	0.26614	0.279135	0.487793	0.348629	0.370226	0.503947
1831	0.636433	0.20607	0.435163	0.438917	0.676675	0.496605	0.504362	0.850778	0.661494	0.809655	0.827829	0.564914	0.765302	0.778308	0.525334	0.372028	0.427266	0.511095	0.443229	0.52615	0.576784	0.457589	0.264228	0.278223	0.495874	0.34351	0.366023	0.505635
1832	0.632069	0.204828	0.42091	0.424879	0.673974	0.496313	0.504053	0.881787	0.65003	0.812393	0.832504	0.507019	0.710886	0.72422	0.554886	0.359727	0.4225	0.50723	0.491957	0.602244	0.651074	0.442284	0.265019	0.278822	0.49442	0.346854	0.369221	0.500678
1833	0.630179	0.211417	0.429203	0.433063	0.687666	0.492973	0.500718	0.900649	0.667045	0.834333	0.85309	0.581923	0.777528	0.78992	0.554412	0.378809	0.444886	0.52409	0.458459	0.545103	0.589274	0.419631	0.26883	0.281378	0.480673	0.356819	0.376024	0.494744
1834	0.626606	0.214181	0.439811	0.443588	0.683288	0.485121	0.492915	0.887047	0.690381	0.829317	0.842009	0.545125	0.696677	0.707931	0.579725	0.428655	0.495905	0.571308	0.477197	0.560547	0.601883	0.426538	0.278325	0.289879	0.484081	0.362899	0.382478	0.493881
1835	0.617417	0.240008	0.468693	0.471897	0.700515	0.489508	0.497182	0.887698	0.670661	0.839331	0.854498	0.625827	0.823836	0.837122	0.625789	0.382959	0.458685	0.541193	0.433097	0.52908	0.579836	0.425819	0.2815	0.293205	0.501622	0.360933	0.37759	0.515984
1836	0.605576	0.221636	0.451088	0.454669	0.687345	0.485308	0.492879	0.871758	0.685189	0.73097	0.74672	0.497201	0.589893	0.604339	0.646159	0.413373	0.460201	0.543212	0.439734	0.517829	0.573336	0.41278	0.296842	0.30327	0.513312	0.371981	0.386425	0.537842
1837	0.590666	0.205641	0.411927	0.416152	0.677583	0.480541	0.487887	0.862839	0.670821	0.842276	0.859417	0.571327	0.687716	0.698307	0.643282	0.388127	0.467359	0.543166	0.539106	0.624449	0.663468	0.404161	0.298301	0.308458	0.493646	0.387515	0.399266	0.502888
1838	0.580271	0.183887	0.359399	0.364653	0.683773	0.468611	0.475985	0.851774	0.68139	0.851509	0.866657	0.579389	0.716788	0.72778	0.647836	0.399421	0.483878	0.559826	0.585562	0.676015	0.719105	0.411344	0.302568	0.312852	0.500204	0.385454	0.396098	0.511679
1839	0.569731	0.202154	0.399628	0.404055	0.699558	0.459969	0.4673	0.851764	0.685922	0.893266	0.909831	0.719119	0.816931	0.828985	0.649088	0.404873	0.487592	0.564577	0.470798	0.550421	0.600197	0.426427	0.308273	0.320237	0.514016	0.390134	0.401276	0.539007
1840	0.559285	0.2156	0.417532	0.421522	0.68319	0.438581	0.446157	0.832368	0.702142	0.862522	0.875554	0.579702	0.719553	0.732301	0.647884	0.439584	0.515322	0.590834	0.44952	0.536564	0.587517	0.429687	0.317335	0.327724	0.520556	0.391857	0.406348	0.546702
1841	0.543753	0.218734	0.401206	0.40533	0.677298	0.439298	0.446518	0.822343	0.692404	0.84139	0.855067	0.699756	0.75395	0.766431	0.632093	0.416267	0.479976	0.558552	0.482118	0.545308	0.60107	0.436428	0.322117	0.331613	0.53392	0.399235	0.406736	0.563882
1842	0.555622	0.210802	0.40661	0.410968	0.676685	0.442459	0.449929	0.824005	0.702459	0.845191	0.8583	0.520526	0.636549	0.648183	0.630507	0.43268	0.496358	0.574879	0.517953	0.597494	0.64472	0.435875	0.319208	0.328674	0.531391	0.401843	0.416565	0.546425
1843	0.558695	0.206692	0.402701	0.407299	0.694441	0.449798	0.457183	0.814989	0.698314	0.859377	0.872539	0.624682	0.727587	0.739635	0.599559	0.423729	0.485321	0.556137	0.510229	0.573969	0.622444	0.406371	0.323874	0.331876	0.508663	0.401633	0.407242	0.540318
1844	0.554764	0.201216	0.385878	0.390902	0.6949	0.449748	0.45705	0.809123	0.667141	0.827463	0.845687	0.556812	0.678012	0.689615	0.573648	0.388513	0.444566	0.511409	0.504777	0.568606	0.607647	0.385652	0.331589	0.338471	0.497384	0.424962	0.426841	0.529506
1845	0.552773	0.230807	0.414901	0.419	0.67422	0.449885	0.457138	0.790595	0.699818	0.839812	0.85561	0.614626	0.66597	0.675064	0.55963	0.422979	0.47597	0.536633	0.561015	0.577149	0.608673	0.390956	0.344409	0.350107	0.496409	0.432545	0.435173	0.518643
1846	0.539491	0.211464	0.403344	0.40788	0.698324	0.441451	0.448555	0.770564	0.687376	0.867898	0.883299	0.54963	0.662977	0.672697	0.549044	0.412192	0.467539	0.521506	0.515483	0.571293	0.597674	0.375265	0.353741	0.360585	0.483653	0.444157	0.448913	0.513749
1847	0.54562	0.221798	0.408149	0.412579	0.697595	0.441199	0.448544	0.756943	0.692127	0.86328	0.878839	0.648326	0.711904	0.721801	0.560026	0.420755	0.476181	0.527824	0.564039	0.596639	0.627106	0.372999	0.369824	0.375753	0.48995	0.451639	0.450504	0.527936
1848	0.543121	0.227137	0.410126	0.414486	0.70423	0.43301	0.440542	0.744778	0.711886	0.906067	0.920958	0.602546	0.679863	0.689162	0.584352	0.440936	0.5003	0.550279	0.579145	0.624129	0.649342	0.370513	0.370487	0.37762	0.487268	0.457947	0.460806	0.521303
1849	0.547239	0.232981	0.40616	0.410632	0.706054	0.426742	0.434558	0.745317	0.713875	0.914269	0.929325	0.719905	0.701576	0.710246	0.602332	0.445356	0.508029	0.556614	0.529392	0.577324	0.598329	0.368635	0.376223	0.3839	0.487766	0.471862	0.472889	0.521052
1850	0.545977	0.241519	0.412077	0.416367	0.677796	0.427	0.434828	0.925821	0.717637	1.02516	1.03803	0.556402	0.804845	0.816731	0.621688	0.452437	0.552607	0.592372	0.490438	0.613565	0.640468	0.373441	0.388911	0.400419	0.479356	0.47063	0.477141	0.537571
1851	0.557786	0.214912	0.387147	0.392457	0.681166	0.421638	0.429924	0.926695	0.693079	1.00012	1.01471	0.587432	0.738388	0.74595	0.623714	0.422306	0.516811	0.561675	0.637481	0.728666	0.739697	0.38311	0.388617	0.400781	0.492048	0.499701	0.501777	0.517751
1852	0.56811	0.211507	0.379269	0.384959	0.708757	0.419105	0.427751	0.92214	0.679483	0.996812	1.01157	0.62208	0.759236	0.766485	0.614481	0.413158	0.501807	0.546341	0.534436	0.615038	0.624228	0.387088	0.395594	0.408249	0.497841	0.49754	0.506569	0.518697
1853	0.564604	0.22378	0.388118	0.393508	0.695955	0.411705	0.420489	0.934618	0.689449	0.981056	0.995095	0.649377	0.761358	0.767943	0.604536	0.42686	0.515524	0.556589	0.72955	0.745982	0.75349	0.391564	0.404146	0.416224	0.496991	0.514852	0.512665	0.519334
1854	0.574735	0.224606	0.393383	0.398862	0.683061	0.416721	0.425679	0.925473	0.723305	0.999819	1.01018	0.794476	0.815462	0.821117	0.59247	0.483487	0.576481	0.604781	0.706084	0.710232	0.71144	0.386425	0.434054	0.445018	0.489754	0.533443	0.532611	0.520607
1855	0.575319	0.246677	0.411429	0.416345	0.701063	0.410552	0.419771	0.93147	0.690662	0.967028	0.980736	0.742601	0.836146	0.842908	0.576425	0.437322	0.524062	0.555648	0.63787	0.687166	0.690838	0.379795	0.433904	0.444363	0.492488	0.530792	0.531686	0.525213
1856	0.545861	0.233252	0.403929	0.40895	0.712229	0.405591	0.414396	0.924703	0.715527	0.998124	1.01009	0.806121	0.807725	0.81289	0.561274	0.470521	0.557471	0.585543	0.755617	0.709266	0.706523	0.394768	0.445612	0.457248	0.499776	0.550367	0.547592	0.523889
1857	0.529436	0.218639	0.368107	0.374027	0.733055	0.390384	0.399342	0.927901	0.690707	0.968054	0.982023	0.687825	0.814444	0.821902	0.569813	0.443247	0.529755	0.563428	0.576865	0.646547	0.6519	0.398967	0.443127	0.454647	0.510096	0.538322	0.54488	0.543449
1858	0.541629	0.194862	0.333824	0.341108	0.732469	0.395296	0.404443	0.949968	0.693468	0.972794	0.986535	0.775499	0.805208	0.81053	0.612499	0.446654	0.545338	0.575304	0.767414	0.757372	0.752882	0.389906	0.441852	0.453789	0.496053	0.546498	0.545244	0.51352
1859	0.535879	0.214744	0.370026	0.376036	0.706353	0.40209	0.410831	1.01819	0.707666	0.969791	0.98063	0.749884	0.815498	0.820691	0.590296	0.466569	0.559292	0.581626	0.635162	0.680326	0.672554	0.397255	0.455114	0.466719	0.492686	0.569488	0.566319	0.525085
1860	0.539539	0.229227	0.394438	0.399742	0.723226	0.401896	0.410807	0.997223	0.723117	0.975616	0.984511	0.756799	0.819692	0.825314	0.588924	0.497223	0.585486	0.605322	0.583604	0.637204	0.634414	0.413554	0.470083	0.481006	0.505489	0.567062	0.56884	0.543924
1861	0.541404	0.230215	0.385042	0.390648	0.709002	0.406469	0.415341	0.982889	0.697182	0.952847	0.963954	0.762911	0.79962	0.804599	0.575032	0.466033	0.551476	0.574159	0.708345	0.711804	0.70495	0.414161	0.480081	0.491509	0.518329	0.582278	0.580865	0.543369
1862	0.535924	0.223188	0.390218	0.395794	0.723642	0.409496	0.418091	0.965106	0.718359	0.971638	0.980446	0.752939	0.825349	0.831063	0.537645	0.491368	0.565959	0.583763	0.645475	0.669925	0.667953	0.419963	0.483421	0.494538	0.512859	0.583341	0.581746	0.559748
1863	0.531492	0.217581	0.390048	0.395732	0.701812	0.425138	0.433036	0.942733	0.710717	0.954583	0.963383	0.606632	0.728733	0.7346	0.531102	0.482359	0.551702	0.571667	0.584455	0.635615	0.631615	0.441013	0.492887	0.504107	0.530989	0.588332	0.596044	0.568156
1864	0.529695	0.213213	0.379696	0.385721	0.702155	0.428954	0.436663	0.920844	0.676819	0.934287	0.943551	0.96079	0.842237	0.846792	0.507271	0.455206	0.516413	0.534288	0.685309	0.643345	0.637293	0.440185	0.5077	0.519399	0.536944	0.612486	0.607255	0.575407
1865	0.516977	0.244612	0.41002	0.414492	0.730441	0.427401	0.434644	0.902065	0.710006	0.942671	0.949003	0.82637	0.828904	0.833302	0.464494	0.489611	0.527603	0.53892	0.710546	0.614272	0.607906	0.468252	0.521519	0.532467	0.539937	0.621162	0.619745	0.590094
1866	0.531577	0.224444	0.403223	0.408545	0.716919	0.441053	0.448306	0.911157	0.69354	0.966645	0.972122	0.873203	0.878768	0.883137	0.457296	0.478053	0.515299	0.526073	0.677797	0.603969	0.600264	0.486982	0.528971	0.542156	0.550834	0.628578	0.627144	0.607494
1867	0.540601	0.23405	0.409362	0.414504	0.721174	0.441412	0.449006	0.911503	0.701552	0.976694	0.981636	0.687675	0.779377	0.78318	0.458843	0.489063	0.522654	0.530469	0.681154	0.618734	0.60494	0.488474	0.536773	0.549915	0.549542	0.637242	0.64447	0.592323
1868	0.532481	0.235975	0.403557	0.408689	0.758842	0.437006	0.444491	0.918099	0.720036	0.984877	0.989525	0.84477	0.86811	0.872253	0.481825	0.510099	0.543674	0.553262	0.658305	0.617358	0.610713	0.505712	0.54118	0.554155	0.56105	0.660673	0.658406	0.628412
1869	0.536714	0.24289	0.408904	0.41383	0.727267	0.449571	0.456644	0.930958	0.716627	0.936074	0.941028	0.811086	0.819242	0.822786	0.487522	0.51098	0.546077	0.553309	0.672807	0.623017	0.611542	0.501237	0.548723	0.559868	0.557691	0.648684	0.650016	0.604767
1870	0.525593	0.253117	0.411768	0.416306	0.690119	0.439308	0.446332	0.962916	0.721793	0.954783	0.959814	0.618401	0.769532	0.775246	0.506059	0.517503	0.558111	0.568053	0.62298	0.641699	0.636848	0.518696	0.548488	0.560177	0.567734	0.646738	0.654509	0.626721
1871	0.512332	0.226103	0.385504	0.390991	0.754057	0.433407	0.440035	1.00015	0.692096	0.952152	0.958506	0.932432	0.887903	0.891692	0.504569	0.48741	0.535425	0.549966	0.681407	0.629628	0.62239	0.525934	0.556585	0.569308	0.588013	0.660738	0.660375	0.629057
1872	0.492787	0.223469	0.381615	0.386847	0.778273	0.42909	0.434943	1.0445	0.6775	0.948802	0.954928	0.831635	0.896662	0.900981	0.507249	0.480337	0.530077	0.538623	0.641349	0.625848	0.615119	0.510574	0.571618	0.584258	0.580403	0.670325	0.6732	0.626965
1873	0.478577	0.236077	0.390941	0.395369	0.71424	0.445507	0.449487	1.0587	0.704418	0.956874	0.962416	0.622237	0.796256	0.802353	0.511368	0.512065	0.557635	0.564996	0.6305	0.651422	0.643604	0.52947	0.582881	0.594916	0.589821	0.676227	0.683934	0.643856
1874	0.479126	0.239777	0.394587	0.398874	0.718343	0.437177	0.441626	1.10824	0.720449	0.992766	0.998117	0.980588	0.967401	0.972241	0.51236	0.536376	0.576156	0.587185	0.743325	0.648556	0.646608	0.540576	0.573545	0.585909	0.595204	0.67399	0.670517	0.653389
1875	0.498547	0.256965	0.421419	0.425135	0.75823	0.437883	0.443484	1.10674	0.681138	0.973769	0.981228	0.723212	0.906127	0.912438	0.523035	0.491382	0.545314	0.561579	0.671176	0.667979	0.665006	0.530575	0.582534	0.59577	0.614366	0.688684	0.690799	0.665849
1876	0.496415	0.246613	0.416961	0.420923	0.737273	0.445871	0.450849	1.10924	0.714096	0.984579	0.990716	0.745199	0.899584	0.90528	0.533075	0.533161	0.580244	0.596193	0.643084	0.644843	0.644287	0.556378	0.590433	0.603176	0.627225	0.690307	0.694331	0.680546
1877	0.486979	0.227862	0.384943	0.390087	0.733075	0.439757	0.44443	1.10751	0.686673	0.958583	0.965193	1.19931	1.00708	1.01168	0.525456	0.50411	0.550397	0.56904	0.734761	0.635668	0.637967	0.581185	0.590365	0.60391	0.6369	0.690296	0.684766	0.683966
1878	0.501847	0.205807	0.352622	0.359711	0.747616	0.446358	0.451601	1.11398	0.68528	0.950835	0.958441	0.74814	0.90516	0.911196	0.51488	0.505783	0.547892	0.572291	0.615679	0.61858	0.624003	0.583561	0.593348	0.606161	0.657106	0.688425	0.695022	0.70259
1879	0.520213	0.227476	0.393205	0.399088	0.7529	0.462012	0.467539	1.12053	0.714244	0.964387	0.97068	0.807802	0.931916	0.937774	0.496025	0.547721	0.570501	0.587886	0.733037	0.647664	0.650514	0.581185	0.609395	0.62057	0.650928	0.700199	0.701624	0.700421
1880	0.523977	0.243234	0.415793	0.420891	0.728113	0.470582	0.475819	0.953502	0.716638	0.966574	0.972012	0.878387	0.949777	0.956917	0.471627	0.564973	0.565525	0.576582	0.7037	0.609098	0.614694	0.579417	0.636479	0.646506	0.656831	0.719066	0.718649	0.724738
1881	0.506884	0.242004	0.397724	0.403054	0.747079	0.457319	0.462214	0.951501	0.693914	0.982635	0.989426	0.69712	0.891664	0.899086	0.480516	0.535662	0.555145	0.571367	0.620597	0.613842	0.618854	0.583727	0.644288	0.656437	0.678994	0.732465	0.739698	0.741011
1882	0.512013	0.236628	0.404591	0.410132	0.770721	0.452927	0.458344	0.941296	0.705224	0.9801	0.987211	0.932243	0.944154	0.949971	0.482825	0.555587	0.567098	0.58377	0.706164	0.624537	0.622257	0.588202	0.65547	0.66651	0.689426	0.759859	0.759175	0.740119
1883	0.510325	0.232899	0.398434	0.404295	0.76739	0.450311	0.455721	0.9597	0.688779	0.964222	0.971967	0.722532	0.879572	0.886775	0.478325	0.540762	0.555106	0.574945	0.677633	0.627217	0.631322	0.61312	0.668755	0.680099	0.713114	0.766301	0.769958	0.768809
1884	0.503053	0.226557	0.385165	0.391532	0.758336	0.453378	0.458027	1.00424	0.677997	0.961303	0.968711	0.648397	0.83236	0.840903	0.476751	0.533591	0.547852	0.569449	0.675258	0.625914	0.636256	0.625773	0.668355	0.679895	0.721186	0.753144	0.758638	0.7764
1885	0.500316	0.258708	0.423334	0.427717	0.772553	0.464221	0.467821	1.01073	0.692693	0.973595	0.980734	0.715735	0.855223	0.862398	0.489807	0.549753	0.559414	0.58447	0.75524	0.638324	0.645935	0.660139	0.667241	0.679032	0.735349	0.770617	0.773435	0.787132
1886	0.510103	0.239421	0.41099	0.416599	0.771879	0.469415	0.473376	1.03122	0.67813	0.950948	0.956973	0.931472	0.955337	0.962609	0.485011	0.53784	0.547529	0.568744	0.746517	0.591985	0.600674	0.657763	0.669372	0.680842	0.727867	0.76498	0.7623	0.782558
1887	0.534783	0.249875	0.421014	0.426723	0.748726	0.489589	0.494107	0.990913	0.684725	0.939086	0.945882	0.73685	0.850127	0.858303	0.485369	0.549737	0.554532	0.577482	0.80065	0.612383	0.626368	0.66594	0.679711	0.690267	0.74186	0.769639	0.767674	0.800679
1888	0.542768	0.25009	0.416514	0.422553	0.755214	0.483794	0.489077	0.976847	0.700482	0.916366	0.922977	0.701867	0.838001	0.84648	0.456191	0.585348	0.555307	0.572411	0.642958	0.593808	0.599489	0.67909	0.701482	0.708999	0.742473	0.7907	0.793368	0.801231
1889	0.557146	0.261371	0.421218	0.427183	0.754901	0.490276	0.496183	1.03505	0.692109	0.931041	0.938449	0.645718	0.813826	0.822732	0.46239	0.580114	0.55832	0.580396	0.65484	0.611177	0.621733	0.697599	0.713219	0.722287	0.77206	0.807696	0.812392	0.835872
1890	0.59311	0.26655	0.430525	0.436785	0.722895	0.50852	0.515503	1.03556	0.695123	0.937916	0.946188	1.01861	0.948911	0.957545	0.485825	0.592518	0.577684	0.595624	0.722257	0.602913	0.610243	0.699036	0.728509	0.737768	0.768575	0.822858	0.819274	0.8317
1891	0.623412	0.242074	0.408082	0.415915	0.752837	0.520938	0.528864	1.05799	0.671807	0.936522	0.947332	0.776594	0.905189	0.917769	0.512004	0.561315	0.575257	0.600716	0.776218	0.662855	0.676361	0.717931	0.73818	0.74966	0.797844	0.846957	0.844064	0.868032
1892	0.698533	0.238726	0.410336	0.418965	0.768309	0.537012	0.54753	1.09068	0.660346	0.938143	0.951823	0.80326	0.907184	0.918057	0.552681	0.554388	0.58293	0.6208	0.818108	0.681267	0.701084	0.743899	0.733506	0.746053	0.828609	0.837643	0.836444	0.880455
1893	0.704142	0.251983	0.431573	0.439714	0.783746	0.550262	0.560543	1.09874	0.675112	0.968184	0.982653	0.921056	0.985997	0.996508	0.561058	0.571297	0.600964	0.642338	0.827087	0.672476	0.696566	0.735943	0.722594	0.735561	0.8277	0.824109	0.821882	0.879883
1894	0.701528	0.256097	0.429598	0.437793	0.795797	0.541938	0.552236	1.10346	0.688591	1.02404	1.03776	0.943623	0.998224	1.00668	0.601484	0.618973	0.655314	0.696437	0.858514	0.718973	0.732902	0.776055	0.756332	0.770499	0.865053	0.878358	0.878012	0.909123
1895	0.713454	0.2767	0.462792	0.470295	0.758086	0.563967	0.574293	1.1662	0.669867	1.0181	1.03343	0.880175	1.06488	1.07913	0.608476	0.587195	0.636488	0.674598	0.732608	0.715433	0.736866	0.755889	0.765584	0.781097	0.856704	0.858417	0.864754	0.909995
1896	0.739061	0.26071	0.46759	0.475852	0.781909	0.582445	0.593133	1.25609	0.677662	1.04524	1.06044	0.954757	1.16592	1.18017	0.632522	0.615832	0.673116	0.707452	0.758135	0.736574	0.756336	0.749535	0.78476	0.800751	0.86326	0.877071	0.881871	0.920303
1897	0.719655	0.247266	0.424034	0.433266	0.791014	0.554452	0.565389	1.33775	0.663746	1.0473	1.06554	0.711847	0.978892	0.995202	0.7119	0.596789	0.674683	0.719747	0.71903	0.785661	0.812522	0.766552	0.799348	0.817055	0.906201	0.891247	0.90458	0.956536
1898	0.714489	0.226458	0.383272	0.393977	0.796349	0.567141	0.577482	1.40502	0.652972	1.05198	1.07321	0.974627	1.25576	1.27288	0.741255	0.591635	0.671291	0.728001	0.729009	0.764195	0.796855	0.813681	0.809206	0.827938	0.95045	0.903294	0.913149	0.989136
1899	0.708489	0.249637	0.436935	0.446416	0.79227	0.542521	0.553532	1.40026	0.682271	1.09199	1.11349	0.768243	1.02608	1.04414	0.796112	0.658142	0.751696	0.80803	0.766659	0.838609	0.876235	0.883242	0.841145	0.859974	0.983393	0.934592	0.949481	1.03616
1900	0.726388	0.264442	0.46329	0.472259	0.838284	0.544387	0.555936	1.39159	0.681429	1.09214	1.11381	0.859056	1.07046	1.08561	0.786451	0.669269	0.762812	0.812223	0.972271	0.946488	0.961339	0.867993	0.856786	0.875164	0.973902	0.974989	0.982034	0.998984
1901	0.749619	0.26341	0.44624	0.455754	0.788603	0.559396	0.571469	1.40142	0.658964	1.02916	1.05501	0.816729	1.00912	1.029	0.790227	0.623253	0.704511	0.76556	0.833623	0.895824	0.928005	0.895287	0.851283	0.869407	0.999184	0.943447	0.955524	1.0222
1902	0.765779	0.260843	0.462944	0.472988	0.772628	0.584217	0.596271	1.35826	0.666733	1.0415	1.10582	0.8577	1.09897	1.11913	0.842817	0.633834	0.721768	0.803499	0.813865	0.869545	0.922343	0.984131	0.8542	0.872846	1.07111	0.948283	0.961601	1.09786
1903	0.794726	0.252625	0.449074	0.459827	0.768002	0.588223	0.601201	1.36854	0.659366	1.01781	1.10256	0.864538	1.14129	1.17525	0.861398	0.632243	0.716671	0.802068	0.757215	0.814812	0.879932	1.04474	0.874884	0.892637	1.09824	0.973297	0.98578	1.15505
1904	0.814299	0.248071	0.433222	0.444619	0.754162	0.579168	0.593116	1.3754	0.685665	1.06674	1.12756	1.13078	1.30629	1.32851	0.881396	0.664574	0.765546	0.856044	0.80649	0.836845	0.902153	1.06043	0.882549	0.901611	1.1244	0.984803	0.993946	1.17143
1905	0.801684	0.281576	0.486224	0.495836	0.81255	0.590918	0.603847	1.40897	0.658451	1.02936	1.11051	0.891492	1.11815	1.19718	0.899349	0.640086	0.733814	0.833507	0.824372	0.89604	0.969855	1.12392	0.896466	0.91501	1.16288	0.985035	0.997926	1.19385
1906	0.805987	0.258983	0.461406	0.472858	0.815547	0.630815	0.642756	1.42439	0.657385	1.02186	1.10342	0.972603	1.23446	1.27412	0.901112	0.654336	0.747212	0.855259	0.798771	0.854958	0.937075	1.13557	0.925303	0.943736	1.21407	1.01945	1.03121	1.25424
1907	0.808474	0.27388	0.495373	0.506332	0.808612	0.635604	0.647678	1.47362	0.679741	1.0271	1.08364	0.899818	1.18122	1.22381	0.924689	0.688189	0.787497	0.884019	0.795132	0.860699	0.937423	1.14419	0.965419	0.982969	1.21222	1.07234	1.08389	1.28034
1908	0.810286	0.278132	0.489676	0.500602	0.763738	0.62212	0.63525	1.50007	0.677933	1.04401	1.09709	1.01267	1.1023	1.25233	0.922619	0.695365	0.801331	0.906568	1.02939	1.04436	1.09882	1.18287	0.967073	0.98598	1.24968	1.08289	1.09442	1.2346
1909	0.797886	0.283479	0.509894	0.520654	0.793159	0.639217	0.651172	1.52281	0.654656	0.998498	1.06614	0.961713	1.2193	1.27783	0.936436	0.676576	0.771784	0.88802	0.845472	0.906082	0.990523	1.20967	0.96666	0.984363	1.27934	1.05825	1.07049	1.3003
1910	0.840107	0.288868	0.525216	0.536299	0.816937	0.641317	0.654582	1.52489	0.686084	1.01847	1.0651	0.998919	1.25174	1.30456	0.966387	0.709328	0.817465	0.922592	0.855127	0.910779	0.991399	1.2263	0.976291	0.993419	1.25413	1.07732	1.08729	1.30169
1911	0.827816	0.267763	0.488573	0.5016	0.823832	0.667217	0.679466	1.55528	0.639739	0.987493	1.02887	0.689616	0.912588	0.962422	0.981414	0.670883	0.763356	0.869791	0.797764	0.909193	0.993058	1.22525	0.98336	1.00011	1.25926	1.08313	1.09912	1.30994
1912	0.848224	0.265508	0.490509	0.50433	0.794222	0.665479	0.679167	1.58892	0.62967	0.971356	1.01516	0.84887	1.11084	1.15272	0.986889	0.669121	0.75449	0.85275	0.865621	0.958874	1.02396	1.25829	0.994923	1.01128	1.24094	1.08907	1.10248	1.25854
1913	0.849223	0.280506	0.517197	0.530287	0.804848	0.67812	0.691431	1.59491	0.651149	0.969741	1.01593	1.13451	1.24348	1.27673	0.983435	0.697116	0.790491	0.872306	1.1497	1.11467	1.14355	1.25182	1.01845	1.03471	1.2078	1.12451	1.12941	1.17406
1914	0.847105	0.2838	0.514735	0.527708	0.794177	0.673461	0.687342	1.59991	0.693492	1.04127	1.09344	0.87986	1.15361	1.19802	1.01114	0.711886	0.841901	0.946252	0.861928	0.969182	1.0508	1.27331	0.919514	0.937824	1.18831	1.00637	1.02105	1.22827
1915	0.848538	0.297271	0.551002	0.563269	0.801501	0.685901	0.699153	1.55746	0.655131	0.987069	1.04404	0.883446	1.15457	1.19893	0.998619	0.670396	0.783422	0.900025	0.779479	0.853944	0.945608	1.24005	0.889236	0.906858	1.18789	0.979004	0.994247	1.23176
1916	0.844562	0.286007	0.55423	0.568002	0.836288	0.685646	0.698359	1.54649	0.6673	0.982347	1.04075	1.08488	1.27563	1.31376	1.00494	0.693634	0.804472	0.914302	0.898988	0.947556	1.0236	1.27088	0.934155	0.951191	1.21032	1.02972	1.0389	1.2298
1917	0.834623	0.277711	0.50349	0.518147	0.837709	0.6833	0.695787	1.57534	0.638594	0.942095	0.998395	0.987931	1.1942	1.23576	1.01738	0.662254	0.759548	0.865364	0.93771	1.00526	1.06546	1.26707	0.934285	0.95037	1.1913	1.03029	1.04089	1.17584
1918	0.810428	0.257055	0.44947	0.466721	0.853614	0.67779	0.688996	1.57516	0.665215	0.97416	1.03729	1.30275	1.35379	1.38952	1.02193	0.665406	0.782193	0.897728	0.938925	0.946843	1.02405	1.27271	0.890111	0.906774	1.18084	0.978147	0.981919	1.17473
1919	0.801049	0.282447	0.517988	0.533607	0.804411	0.675698	0.687543	1.57486	0.67627	1.02582	1.08821	0.83004	1.1122	1.16745	1.03447	0.651257	0.797705	0.953627	0.742208	0.86113	0.994241	1.32061	0.770836	0.790152	1.20384	0.856459	0.87355	1.23816
1920	0.784228	0.297138	0.539862	0.554537	0.827756	0.694349	0.703214	1.55127	0.686101	1.0198	1.08371	1.21734	1.32907	1.36956	1.02392	0.684236	0.824389	0.958439	0.871633	0.915721	1.01976	1.31116	0.873948	0.892179	1.22997	0.955065	0.962115	1.24132
1921	0.764373	0.292647	0.509572	0.524626	0.846011	0.693153	0.700102	1.57477	0.617437	0.959043	1.02444	0.837505	1.11278	1.16723	1.01073	0.607084	0.728054	0.897188	0.806329	0.944665	1.07274	1.31647	0.812101	0.830477	1.28851	0.886229	0.903144	1.2567
1922	0.702742	0.289867	0.506502	0.521766	0.844173	0.665647	0.668063	1.59256	0.614079	0.952838	1.01611	0.971661	1.24749	1.29299	1.02686	0.624817	0.742192	0.910116	0.829982	0.925635	1.04517	1.34481	0.876854	0.895125	1.35275	0.961168	0.976907	1.31483
1923	0.699085	0.317831	0.538535	0.551151	0.846836	0.656495	0.658662	1.56728	0.637624	0.93182	0.99867	1.07888	1.29511	1.33994	1.04445	0.657426	0.762551	0.904555	0.892856	0.954249	1.05216	1.37989	0.933235	0.94977	1.31692	1.01253	1.02183	1.28307
1924	0.718214	0.309887	0.530162	0.544349	0.833947	0.667268	0.67077	1.49901	0.631751	0.946923	1.00644	0.90677	1.19242	1.24043	1.02192	0.676967	0.789387	0.918614	0.808156	0.892814	0.995085	1.37227	1.01259	1.02935	1.36358	1.09342	1.10526	1.38057
1925	0.736073	0.300625	0.515531	0.53155	0.846032	0.675811	0.680026	1.50069	0.606841	0.918381	0.970389	1.08389	1.2765	1.3171	1.06523	0.653522	0.75181	0.895506	0.824711	0.883592	0.98846	1.42691	1.01042	1.02651	1.41	1.09326	1.10225	1.39616
1926	0.708559	0.32184	0.54058	0.554148	0.872364	0.677395	0.677061	1.3762	0.612641	0.915423	0.976403	0.905581	1.11148	1.15733	1.0501	0.636521	0.738516	0.895544	0.818818	0.901596	1.01311	1.44719	0.916306	0.932115	1.36081	1.00342	1.01583	1.33042
1927	0.786268	0.307314	0.523635	0.540548	0.874867	0.697586	0.704337	1.20398	0.601371	0.917488	0.969254	0.926888	1.11084	1.1523	1.00444	0.667966	0.756351	0.887817	0.834915	0.894585	0.988821	1.44868	1.04606	1.06212	1.41112	1.12798	1.13832	1.4006
1928	0.824475	0.315304	0.539146	0.556101	0.868975	0.734162	0.742327	1.27421	0.602008	0.917324	0.966849	1.13099	1.1782	1.21505	0.970154	0.663735	0.752133	0.887135	1.06307	1.00951	1.08718	1.44736	1.01313	1.02925	1.39324	1.11567	1.12003	1.33532
1929	0.838016	0.312476	0.543032	0.561409	0.877386	0.731268	0.740716	1.20999	0.644661	0.940777	0.99439	0.897995	1.07922	1.12141	0.916558	0.715115	0.814776	0.924136	0.824734	0.86679	0.954531	1.36989	1.05829	1.07416	1.35789	1.13546	1.14486	1.38623
1930	0.835262	0.31316	0.524287	0.542437	0.850936	0.720055	0.730191	1.32197	0.659255	1.00096	1.05307	0.96886	1.17222	1.21079	0.952895	0.721436	0.847235	0.979089	0.854277	0.906137	1.00272	1.36232	0.980705	0.999021	1.36482	1.06865	1.08194	1.36473
1931	0.854941	0.299924	0.517146	0.537255	0.831368	0.764255	0.77495	1.27478	0.62509	0.9873	1.03868	0.792468	1.06424	1.11358	0.95512	0.687498	0.806488	0.972305	0.791157	0.881589	1.02106	1.39697	0.93062	0.950015	1.43655	1.00078	1.01807	1.43927
[truncated: 79 more rows]

## Sheet: Figure S9
Unit: Tg/year																																	unit: ratio
	panel a				panel b				panel c				panel d				panel e				panel f				panel g				panel h				panel i					panel j					panel k					panel l
[truncated: 262 more rows]
[truncated: 3 more columns]

## Sheet: Figure S10
Year	BC emission (Tg/a)				wetness in South Western Africa	wetness in South Central Africa	wetness in Kalahari	PDSI anomaly	charcoal index (50 year average)
[truncated: 262 more rows]

[truncated: 12 more sheets: Figure S11, Figure S12, Figure S13, Figure S19, Figure S21, Figure S23, Figure S24, Figure S25, Figure S26, Figure S27, Figure S29, Figure S30]
